# Supplementary material for: Evaluation of Public Engagement Activities to Promote Science in a Zoo Environment
Source: PLoS One. 2014 Nov 21;9(11):e113395. doi: 10.1371/journal.pone.0113395 (PMC4240600; doi:10.1371/journal.pone.0113395)
Supplement: Table S1 — Raw Data. (XLSX) [file pone.0113395.s001.xlsx]

## Sheet: Data Analysis 2
Location	Coder	Date	Touchscreen_Installed (1 Yes, 2 No, 3 Installed but broken)	Experimenter_present	Game_available (1 Cleverest Primate, 2 Research in the Wild)	Answered_Questionnaires (1 Yes, 2 No)	Entry_time	Exit_time	Total_time	Age	Under_16 (1 Yes, 2 No)	Sex (1 Male, 2 Female)	Played_with_game (1 Yes, 2 No)	Approach_research_pod (1 Yes, 2 No)	Approach_flaps_Marwell (1 Yes, 2 No)	Approach_touchscreen (1 Yes, 2 No)	Approach_Time_Touchscreen (1 Yes, 2 No)	End_time_touchscreen	Total_Time_at_Touchscreen	Q1_Learn_from_Primates	Q2_Primate_Faces	Q3_Pointing	Total_score_Q4	Q5_Safe_from_Extinction	Q6_Prevent_Extinction	Q7_Should_Prevent_Extinction	Q8_Interested_in_Science	Q9_Interested_in_Psychology	Q10_Psychology_Scientific	Q11_Science_Boring	Q12_Touchscreen	Q12_Sub_cleverest_primate_score	Q12_Sub_in_wild_badges	Q13_Enjoyment	Q14_Studied_Psychology	Q15_Science_Qualifications	Component1 (transformed)
1	3	2013-02-20	2	2	n/a	1	13:33:00	13:54:50	0:21:50	23	2	1	n/a	2	2	n/a	n/a	n/a	n/a	4	5	7	3	2	7	7	6	7	7	1	n/a	n/a	n/a	n/a	n/a	n/a	1.29791
1	2	2013-02-18	2	1	n/a	1	13:30:00	13:38:00	0:08:00	41	2	2	n/a	1	2	n/a	n/a	n/a	n/a	5	6	6	4	1	4	7	4	3	4	3	n/a	n/a	n/a	n/a	n/a	n/a	1.92686
1	3	2013-02-19	2	2	n/a	1	12:39:17	12:46:12	0:06:55	9	1	1	n/a	2	2	n/a	n/a	n/a	n/a	5	5	4	5	3	6	7	6	4	3	1	n/a	n/a	n/a	n/a	n/a	n/a	1.70652
1	2	2013-02-18	2	1	n/a	1	13:20:00	13:26:00	0:06:00	n/a	2	2	n/a	2	2	n/a	n/a	n/a	n/a	6	5	5	3	5	6	7	6	6	5	4	n/a	n/a	n/a	n/a	n/a	n/a	1.61401
1	3	2013-02-20	2	2	n/a	1	11:35:06	11:40:35	0:05:29	34	2	1	n/a	1	2	n/a	n/a	n/a	n/a	4	7	4	1	4	4	3	5	3	6	1	n/a	n/a	n/a	n/a	n/a	n/a	1.90051
1	3	2013-02-20	2	2	n/a	1	13:39:10	13:44:20	0:05:10	31	2	2	n/a	2	1	n/a	n/a	n/a	n/a	6	7	5	4	1	7	7	7	7	7	1	n/a	n/a	n/a	n/a	n/a	n/a	1.07102
1	4	2013-02-18	2	1	n/a	1	13:40:00	13:45:00	0:05:00	41	2	2	n/a	2	1	n/a	n/a	n/a	n/a	6	6	7	3	5	7	7	5	5	5	2	n/a	n/a	n/a	n/a	n/a	n/a	1.61288
1	4	2013-02-18	2	1	n/a	1	15:05:10	15:10:10	0:05:00	22	2	2	n/a	1	1	n/a	n/a	n/a	n/a	4	6	6	4	1	5	6	5	5	1	4	n/a	n/a	n/a	n/a	n/a	n/a	1.99334
1	3	2013-02-20	2	2	n/a	1	12:40:00	12:44:45	0:04:45	48	2	1	n/a	2	1	n/a	n/a	n/a	n/a	4	7	6	4	3	4	7	6	5	5	1	n/a	n/a	n/a	n/a	n/a	n/a	1.64665
1	3	2013-02-20	2	2	n/a	1	12:40:00	12:44:45	0:04:45	9	1	1	n/a	2	1	n/a	n/a	n/a	n/a	6	3	2	3	3	4	2	4	5	7	1	n/a	n/a	n/a	n/a	n/a	n/a	1.74818
1	3	2013-02-20	2	2	n/a	1	12:40:00	12:44:45	0:04:45	11	1	1	n/a	2	1	n/a	n/a	n/a	n/a	5	7	5	4	5	4	5	5	7	6	3	n/a	n/a	n/a	n/a	n/a	n/a	1.68988
1	3	2013-03-05	2	2	n/a	1	12:37:54	12:42:17	0:04:23	37	2	2	n/a	2	1	n/a	n/a	n/a	n/a	6	7	7	5	2	7	7	6	6	6	6	n/a	n/a	n/a	n/a	n/a	n/a	1.58073
1	3	2013-03-05	2	2	n/a	1	13:32:39	13:36:53	0:04:14	63	2	2	n/a	1	1	n/a	n/a	n/a	n/a	5	7	7	5	7	7	7	7	7	7	1	n/a	n/a	n/a	n/a	n/a	n/a	1.25639
1	3	2013-03-05	2	2	n/a	1	13:32:39	13:36:53	0:04:14	33	2	2	n/a	2	2	n/a	n/a	n/a	n/a	5	7	7	4	2	7	7	7	7	6	1	n/a	n/a	n/a	n/a	n/a	n/a	1.22862
1	2	2013-02-18	2	1	n/a	1	12:50:50	12:55:00	0:04:10	29	2	2	n/a	2	2	n/a	n/a	n/a	n/a	5	5	6	3	2	5	7	5	6	6	2	n/a	n/a	n/a	n/a	n/a	n/a	1.55807
1	3	2013-02-19	2	2	n/a	1	12:37:38	12:41:43	0:04:05	50	2	1	n/a	1	2	n/a	n/a	n/a	n/a	6	7	6	4	4	7	7	6	4	7	1	n/a	n/a	n/a	n/a	n/a	n/a	1.42922
1	3	2013-02-19	2	2	n/a	1	12:37:38	12:41:43	0:04:05	36	2	2	n/a	1	2	n/a	n/a	n/a	n/a	5	7	7	4	1	7	7	7	7	7	1	n/a	n/a	n/a	n/a	n/a	n/a	1.13604
1	2	2013-02-18	2	1	n/a	1	12:48:00	12:52:00	0:04:00	16	2	2	n/a	1	1	n/a	n/a	n/a	n/a	6	7	7	3	1	7	7	6	6	7	1	n/a	n/a	n/a	n/a	n/a	n/a	1.23799
1	4	2013-02-18	2	1	n/a	1	13:50:05	13:54:00	0:03:55	32	2	2	n/a	1	2	n/a	n/a	n/a	n/a	5	5	5	2	4	6	7	4	6	6	4	n/a	n/a	n/a	n/a	n/a	n/a	1.71307
1	3	2013-02-20	2	2	n/a	1	14:27:15	14:31:00	0:03:45	40	2	2	n/a	1	1	n/a	n/a	n/a	n/a	6	7	5	3	1	6	7	5	6	6	1	n/a	n/a	n/a	n/a	n/a	n/a	1.41292
1	3	2013-03-05	2	2	n/a	1	14:10:00	14:13:41	0:03:41	18	2	2	n/a	2	1	n/a	n/a	n/a	n/a	5	6	4	3	2	4	7	4	7	6	4	n/a	n/a	n/a	n/a	n/a	n/a	1.6841
1	3	2013-03-05	2	2	n/a	1	14:10:00	14:13:41	0:03:41	37	2	1	n/a	2	2	n/a	n/a	n/a	n/a	5	7	7	3	1	5	7	5	4	4	1	n/a	n/a	n/a	n/a	n/a	n/a	1.71409
1	3	2013-02-20	2	2	n/a	1	11:47:30	11:51:10	0:03:40	39	2	2	n/a	1	2	n/a	n/a	n/a	n/a	7	6	6	5	1	3	6	7	7	7	1	n/a	n/a	n/a	n/a	n/a	n/a	1.21594
1	2	2013-02-19	2	2	n/a	1	11:24:30	11:28:00	0:03:30	13	1	2	n/a	2	2	n/a	n/a	n/a	n/a	6	6	5	4	4	6	7	6	7	6	4	n/a	n/a	n/a	n/a	n/a	n/a	1.48428
1	2	2013-02-19	2	2	n/a	1	11:24:30	11:28:00	0:03:30	14	1	2	n/a	2	2	n/a	n/a	n/a	n/a	6	5	5	5	3	4	7	5	5	6	2	n/a	n/a	n/a	n/a	n/a	n/a	1.61413
1	2	2013-02-19	2	2	n/a	1	11:12:15	11:15:40	0:03:25	48	2	1	n/a	2	2	n/a	n/a	n/a	n/a	7	6	7	4	1	1	7	7	7	7	1	n/a	n/a	n/a	n/a	n/a	n/a	1.24315
1	3	2013-03-05	2	2	n/a	1	13:41:05	13:44:21	0:03:16	30	2	2	n/a	1	1	n/a	n/a	n/a	n/a	4	7	n/a	4	1	4	5	n/a	5	5	n/a	n/a	n/a	n/a	n/a	n/a	n/a	n/a
1	3	2013-03-05	2	2	n/a	1	13:41:05	13:44:21	0:03:16	24	2	2	n/a	2	1	n/a	n/a	n/a	n/a	7	7	7	3	1	7	7	7	7	4	1	n/a	n/a	n/a	n/a	n/a	n/a	1.23141
1	1	2013-02-18	2	1	n/a	1	11:50:03	11:53:15	0:03:12	58	2	2	n/a	2	1	n/a	n/a	n/a	n/a	6	6	5	5	1	7	7	5	2	6	5	n/a	n/a	n/a	n/a	n/a	n/a	1.79887
1	2	2013-02-19	2	2	n/a	1	11:37:55	11:41:00	0:03:05	42	2	2	n/a	2	1	n/a	n/a	n/a	n/a	3	7	5	4	1	7	7	7	7	6	1	n/a	n/a	n/a	n/a	n/a	n/a	1.32233
1	2	2013-02-19	2	2	n/a	1	11:37:55	11:41:00	0:03:05	56	2	1	n/a	2	1	n/a	n/a	n/a	n/a	5	7	5	5	1	7	7	7	4	3	1	n/a	n/a	n/a	n/a	n/a	n/a	1.58854
1	3	2013-02-20	2	2	n/a	1	12:25:26	12:28:30	0:03:04	42	2	2	n/a	1	1	n/a	n/a	n/a	n/a	7	7	7	5	1	7	7	6	5	5	1	n/a	n/a	n/a	n/a	n/a	n/a	1.38348
1	3	2013-02-20	2	2	n/a	1	12:25:26	12:28:30	0:03:04	9	1	1	n/a	1	1	n/a	n/a	n/a	n/a	7	7	7	3	2	6	7	7	7	7	1	n/a	n/a	n/a	n/a	n/a	n/a	1.06858
1	2	2013-02-18	2	1	n/a	1	13:33:10	13:36:10	0:03:00	65	2	2	n/a	2	2	n/a	n/a	n/a	n/a	5	7	7	5	1	7	7	4	4	6	1	n/a	n/a	n/a	n/a	n/a	n/a	1.61806
1	1	2013-03-03	2	1	n/a	1	13:00:00	13:03:00	0:03:00	22	2	1	n/a	1	1	n/a	n/a	n/a	n/a	5	7	7	5	2	6	7	6	6	7	1	n/a	n/a	n/a	n/a	n/a	n/a	1.347
1	1	2013-03-03	2	1	n/a	1	13:00:00	13:03:00	0:03:00	21	2	2	n/a	1	1	n/a	n/a	n/a	n/a	6	6	6	4	3	5	7	5	5	6	3	n/a	n/a	n/a	n/a	n/a	n/a	1.63234
1	1	2013-03-03	2	1	n/a	1	14:53:00	14:56:00	0:03:00	18	2	2	n/a	2	2	n/a	n/a	n/a	n/a	5	6	6	4	3	4	7	4	2	3	1	n/a	n/a	n/a	n/a	n/a	n/a	1.96568
1	1	2013-03-03	2	1	n/a	1	14:53:00	14:56:00	0:03:00	19	2	1	n/a	2	2	n/a	n/a	n/a	n/a	7	7	7	4	4	7	7	7	7	7	1	n/a	n/a	n/a	n/a	n/a	n/a	1.07123
1	4	2013-02-18	2	1	n/a	1	13:56:05	13:59:00	0:02:55	24	2	2	n/a	1	2	n/a	n/a	n/a	n/a	6	5	6	3	3	7	7	4	4	7	5	n/a	n/a	n/a	n/a	n/a	n/a	1.73129
1	3	2013-02-19	2	2	n/a	1	12:22:32	12:25:23	0:02:51	39	2	2	n/a	2	1	n/a	n/a	n/a	n/a	6	7	7	4	1	7	7	7	7	7	1	n/a	n/a	n/a	n/a	n/a	n/a	1.07102
1	3	2013-02-19	2	2	n/a	1	12:49:33	12:52:24	0:02:51	44	2	1	n/a	1	2	n/a	n/a	n/a	n/a	7	7	5	4	4	7	7	6	5	6	1	n/a	n/a	n/a	n/a	n/a	n/a	1.3737
1	3	2013-03-05	2	2	n/a	1	14:22:19	14:25:09	0:02:50	27	2	2	n/a	2	1	n/a	n/a	n/a	n/a	5	7	7	4	4	4	7	7	5	5	1	n/a	n/a	n/a	n/a	n/a	n/a	1.55352
1	3	2013-02-20	2	2	n/a	1	11:48:11	11:51:00	0:02:49	11	1	1	n/a	1	1	n/a	n/a	n/a	n/a	7	5	4	5	3	7	7	7	6	5	1	n/a	n/a	n/a	n/a	n/a	n/a	1.27454
1	3	2013-02-20	2	2	n/a	1	11:48:11	11:51:00	0:02:49	33	2	2	n/a	1	2	n/a	n/a	n/a	n/a	3	7	7	5	2	7	7	7	6	6	1	n/a	n/a	n/a	n/a	n/a	n/a	1.40698
1	3	2013-02-20	2	2	n/a	1	13:56:00	13:58:43	0:02:43	11	1	2	n/a	1	1	n/a	n/a	n/a	n/a	7	7	2	5	1	5	6	6	6	4	4	n/a	n/a	n/a	n/a	n/a	n/a	1.6262
1	2	2013-02-18	2	1	n/a	1	13:11:00	13:13:40	0:02:40	n/a	2	2	n/a	2	2	n/a	n/a	n/a	n/a	6	7	5	4	1	7	7	7	7	7	1	n/a	n/a	n/a	n/a	n/a	n/a	1.07102
1	2	2013-02-19	2	2	n/a	1	11:35:45	11:38:16	0:02:31	33	2	2	n/a	2	2	n/a	n/a	n/a	n/a	5	7	5	3	2	4	7	3	5	7	5	n/a	n/a	n/a	n/a	n/a	n/a	1.83936
1	4	2013-02-18	2	1	n/a	1	15:02:20	15:04:50	0:02:30	20	2	2	n/a	2	2	n/a	n/a	n/a	n/a	5	7	6	3	4	3	7	1	1	7	3	n/a	n/a	n/a	n/a	n/a	n/a	2.09948
1	3	2013-02-20	2	2	n/a	1	13:48:00	13:50:25	0:02:25	37	2	1	n/a	2	1	n/a	n/a	n/a	n/a	7	7	6	3	2	4	7	7	7	5	1	n/a	n/a	n/a	n/a	n/a	n/a	1.2901
1	1	2013-02-18	2	1	n/a	1	12:11:55	12:14:15	0:02:20	20	2	2	n/a	2	2	n/a	n/a	n/a	n/a	6	6	6	1	5	6	6	7	7	6	1	n/a	n/a	n/a	n/a	n/a	n/a	1.3092
1	3	2013-02-19	2	2	n/a	1	12:33:03	12:35:20	0:02:17	26	2	1	n/a	2	2	n/a	n/a	n/a	n/a	5	4	2	1	2	5	7	4	6	6	3	n/a	n/a	n/a	n/a	n/a	n/a	1.66718
1	3	2013-02-20	2	2	n/a	1	13:25:30	13:27:46	0:02:16	42	2	1	n/a	2	2	n/a	n/a	n/a	n/a	6	7	6	4	2	7	7	5	5	4	2	n/a	n/a	n/a	n/a	n/a	n/a	1.62122
1	4	2013-02-18	2	1	n/a	1	14:50:45	14:53:00	0:02:15	50	2	2	n/a	1	2	n/a	n/a	n/a	n/a	5	6	3	3	2	6	7	6	6	7	1	n/a	n/a	n/a	n/a	n/a	n/a	1.347
1	4	2013-02-18	2	1	n/a	1	14:50:45	14:53:00	0:02:15	n/a	2	1	n/a	2	2	n/a	n/a	n/a	n/a	4	7	7	1	4	2	7	5	4	4	3	n/a	n/a	n/a	n/a	n/a	n/a	1.94817
1	2	2013-02-19	2	2	n/a	1	11:30:35	11:32:50	0:02:15	14	1	2	n/a	2	1	n/a	n/a	n/a	n/a	5	4	5	4	1	1	7	1	1	2	7	n/a	n/a	n/a	n/a	n/a	n/a	2.42835
1	2	2013-02-19	2	2	n/a	1	11:30:45	11:33:00	0:02:15	11	1	1	n/a	2	1	n/a	n/a	n/a	n/a	4	7	6	5	3	7	5	7	7	7	1	n/a	n/a	n/a	n/a	n/a	n/a	1.32572
1	3	2013-02-19	2	2	n/a	1	11:58:16	12:00:31	0:02:15	22	2	2	n/a	2	1	n/a	n/a	n/a	n/a	5	7	6	3	2	6	7	7	5	4	1	n/a	n/a	n/a	n/a	n/a	n/a	1.51914
1	3	2013-02-19	2	2	n/a	1	11:58:16	12:00:31	0:02:15	44	2	1	n/a	2	1	n/a	n/a	n/a	n/a	5	7	5	4	1	2	7	7	1	1	1	n/a	n/a	n/a	n/a	n/a	n/a	1.96621
1	3	2013-02-20	2	2	n/a	1	12:48:51	12:51:03	0:02:12	39	2	2	n/a	2	1	n/a	n/a	n/a	n/a	3	7	7	3	2	6	7	5	3	6	1	n/a	n/a	n/a	n/a	n/a	n/a	1.73896
1	2	2013-02-18	2	1	n/a	1	13:14:50	13:17:00	0:02:10	39	2	1	n/a	2	2	n/a	n/a	n/a	n/a	5	7	7	4	3	5	7	5	6	6	1	n/a	n/a	n/a	n/a	n/a	n/a	1.52517
1	3	2013-02-19	2	2	n/a	1	12:47:23	12:49:33	0:02:10	43	2	2	n/a	2	1	n/a	n/a	n/a	n/a	7	7	7	5	2	7	7	7	7	7	1	n/a	n/a	n/a	n/a	n/a	n/a	1.02546
1	3	2013-02-19	2	2	n/a	1	12:47:23	12:49:33	0:02:10	16	2	2	n/a	2	1	n/a	n/a	n/a	n/a	7	7	6	5	2	7	7	7	6	7	1	n/a	n/a	n/a	n/a	n/a	n/a	1.11113
1	3	2013-03-05	2	2	n/a	1	13:39:52	13:42:00	0:02:08	46	2	2	n/a	1	1	n/a	n/a	n/a	n/a	4	6	4	3	1	5	7	6	5	5	2	n/a	n/a	n/a	n/a	n/a	n/a	1.63542
1	3	2013-03-05	2	2	n/a	1	12:20:11	12:22:18	0:02:07	17	2	1	n/a	2	2	n/a	n/a	n/a	n/a	3	4	3	3	2	4	6	1	2	4	7	n/a	n/a	n/a	n/a	n/a	n/a	2.35579
1	3	2013-03-05	2	2	n/a	1	12:20:11	12:22:18	0:02:07	17	2	2	n/a	2	2	n/a	n/a	n/a	n/a	4	7	4	3	3	5	6	5	6	4	5	n/a	n/a	n/a	n/a	n/a	n/a	1.87696
1	3	2013-03-05	2	2	n/a	1	12:20:11	12:22:18	0:02:07	17	2	1	n/a	2	2	n/a	n/a	n/a	n/a	5	4	6	2	3	1	7	1	1	1	7	n/a	n/a	n/a	n/a	n/a	n/a	2.4827
1	3	2013-03-05	2	2	n/a	1	12:20:11	12:22:18	0:02:07	16	2	2	n/a	2	2	n/a	n/a	n/a	n/a	6	6	6	3	3	7	7	7	6	4	1	n/a	n/a	n/a	n/a	n/a	n/a	1.39245
1	2	2013-02-19	2	2	n/a	1	11:42:30	11:44:35	0:02:05	12	1	2	n/a	2	1	n/a	n/a	n/a	n/a	5	7	7	5	4	7	7	6	6	6	2	n/a	n/a	n/a	n/a	n/a	n/a	1.46303
1	2	2013-02-19	2	2	n/a	1	11:42:30	11:44:35	0:02:05	42	2	2	n/a	2	1	n/a	n/a	n/a	n/a	5	7	7	4	1	1	2	7	7	7	1	n/a	n/a	n/a	n/a	n/a	n/a	1.54953
1	3	2013-03-05	2	2	n/a	1	13:24:40	13:26:45	0:02:05	25	2	1	n/a	1	1	n/a	n/a	n/a	n/a	6	6	5	4	4	7	7	2	5	7	1	n/a	n/a	n/a	n/a	n/a	n/a	1.63388
1	3	2013-03-05	2	2	n/a	1	13:24:40	13:26:45	0:02:05	26	2	2	n/a	2	2	n/a	n/a	n/a	n/a	4	6	5	4	4	5	7	5	5	5	2	n/a	n/a	n/a	n/a	n/a	n/a	1.73811
1	2	2013-02-18	2	1	n/a	1	13:26:00	13:28:00	0:02:00	15	1	2	n/a	2	2	n/a	n/a	n/a	n/a	6	6	6	5	2	7	7	7	7	6	1	n/a	n/a	n/a	n/a	n/a	n/a	1.16876
1	2	2013-02-18	2	1	n/a	1	13:26:00	13:28:00	0:02:00	38	2	2	n/a	2	2	n/a	n/a	n/a	n/a	5	7	7	5	1	5	7	1	1	7	7	n/a	n/a	n/a	n/a	n/a	n/a	2.16355
1	2	2013-02-19	2	2	n/a	1	11:11:30	11:13:30	0:02:00	25	2	2	n/a	2	2	n/a	n/a	n/a	n/a	1	7	2	3	7	1	3	1	1	7	1	n/a	n/a	n/a	n/a	n/a	n/a	2.33719
1	2	2013-02-19	2	2	n/a	1	11:17:00	11:19:00	0:02:00	18	2	1	n/a	1	2	n/a	n/a	n/a	n/a	5	7	6	5	2	4	7	5	3	5	1	n/a	n/a	n/a	n/a	n/a	n/a	1.75742
1	2	2013-02-19	2	2	n/a	1	11:17:00	11:19:00	0:02:00	47	2	1	n/a	2	2	n/a	n/a	n/a	n/a	4	7	7	3	1	7	7	4	1	6	1	n/a	n/a	n/a	n/a	n/a	n/a	1.81955
1	1	2013-03-03	2	1	n/a	1	12:33:00	12:35:00	0:02:00	34	2	1	n/a	2	2	n/a	n/a	n/a	n/a	5	4	5	3	4	4	6	4	4	5	5	n/a	n/a	n/a	n/a	n/a	n/a	1.97873
1	1	2013-03-03	2	1	n/a	1	12:33:00	12:35:00	0:02:00	37	2	2	n/a	2	2	n/a	n/a	n/a	n/a	5	4	6	3	3	3	1	3	3	3	4	n/a	n/a	n/a	n/a	n/a	n/a	2.25926
1	1	2013-03-03	2	1	n/a	1	12:41:00	12:43:00	0:02:00	20	2	2	n/a	2	1	n/a	n/a	n/a	n/a	6	4	5	2	4	5	7	5	5	5	2	n/a	n/a	n/a	n/a	n/a	n/a	1.65349
1	1	2013-03-03	2	1	n/a	1	13:04:00	13:06:00	0:02:00	26	2	2	n/a	1	1	n/a	n/a	n/a	n/a	5	7	7	4	1	6	7	7	5	1	1	n/a	n/a	n/a	n/a	n/a	n/a	1.66511
1	1	2013-03-03	2	1	n/a	1	13:04:00	13:06:00	0:02:00	21	2	2	n/a	1	1	n/a	n/a	n/a	n/a	7	7	5	5	1	4	4	7	7	5	1	n/a	n/a	n/a	n/a	n/a	n/a	1.39912
1	1	2013-03-03	2	1	n/a	1	13:09:00	13:11:00	0:02:00	24	2	2	n/a	1	2	n/a	n/a	n/a	n/a	7	5	6	4	3	5	6	6	6	6	2	n/a	n/a	n/a	n/a	n/a	n/a	1.44906
1	1	2013-03-03	2	1	n/a	1	13:09:00	13:11:00	0:02:00	28	2	1	n/a	1	2	n/a	n/a	n/a	n/a	6	5	7	4	1	7	7	7	7	5	1	n/a	n/a	n/a	n/a	n/a	n/a	1.22023
1	1	2013-03-03	2	1	n/a	1	13:46:00	13:48:00	0:02:00	30	2	2	n/a	2	2	n/a	n/a	n/a	n/a	5	5	4	3	4	5	5	7	7	7	1	n/a	n/a	n/a	n/a	n/a	n/a	1.35743
1	1	2013-03-03	2	1	n/a	1	13:46:00	13:48:00	0:02:00	30	2	2	n/a	2	2	n/a	n/a	n/a	n/a	6	6	4	5	3	5	7	7	7	7	1	n/a	n/a	n/a	n/a	n/a	n/a	1.19318
1	1	2013-03-03	2	1	n/a	1	14:31:00	14:33:00	0:02:00	22	2	1	n/a	2	1	n/a	n/a	n/a	n/a	6	7	7	4	1	5	7	6	6	7	1	n/a	n/a	n/a	n/a	n/a	n/a	1.3089
1	1	2013-03-03	2	1	n/a	1	14:31:00	14:33:00	0:02:00	19	2	2	n/a	2	1	n/a	n/a	n/a	n/a	5	5	6	3	2	6	7	5	5	5	5	n/a	n/a	n/a	n/a	n/a	n/a	1.77188
1	1	2013-03-03	2	1	n/a	1	14:38:00	14:40:00	0:02:00	20	2	2	n/a	2	2	n/a	n/a	n/a	n/a	5	6	6	1	1	6	6	6	6	6	2	n/a	n/a	n/a	n/a	n/a	n/a	1.48341
1	3	2013-03-05	2	2	n/a	1	12:46:18	12:48:16	0:01:58	58	2	1	n/a	1	2	n/a	n/a	n/a	n/a	6	7	6	2	5	5	7	5	4	6	2	n/a	n/a	n/a	n/a	n/a	n/a	1.67156
1	3	2013-03-05	2	2	n/a	1	12:46:18	12:48:16	0:01:58	53	2	2	n/a	1	2	n/a	n/a	n/a	n/a	6	6	6	5	1	5	7	6	4	6	2	n/a	n/a	n/a	n/a	n/a	n/a	1.54909
1	3	2013-02-20	2	2	n/a	1	12:32:30	12:34:26	0:01:56	34	2	2	n/a	2	1	n/a	n/a	n/a	n/a	7	7	6	5	1	7	7	7	7	6	1	n/a	n/a	n/a	n/a	n/a	n/a	1.08375
1	3	2013-02-20	2	2	n/a	1	12:32:30	12:34:26	0:01:56	36	2	1	n/a	1	1	n/a	n/a	n/a	n/a	7	6	5	5	1	7	7	4	4	4	1	n/a	n/a	n/a	n/a	n/a	n/a	1.63492
1	3	2013-02-20	2	2	n/a	1	12:32:30	12:34:26	0:01:56	6	1	2	n/a	2	1	n/a	n/a	n/a	n/a	1	7	7	5	1	7	7	7	7	7	1	n/a	n/a	n/a	n/a	n/a	n/a	1.36552
1	3	2013-02-20	2	2	n/a	1	13:33:00	13:34:50	0:01:50	20	2	2	n/a	2	2	n/a	n/a	n/a	n/a	3	3	3	1	4	4	4	4	4	5	4	n/a	n/a	n/a	n/a	n/a	n/a	2.06892
1	3	2013-02-19	2	2	n/a	1	12:27:45	12:29:33	0:01:48	n/a	2	2	n/a	2	2	n/a	n/a	n/a	n/a	6	6	5	5	2	5	7	6	6	6	1	n/a	n/a	n/a	n/a	n/a	n/a	1.39002
1	3	2013-02-19	2	2	n/a	1	12:27:45	12:29:33	0:01:48	68	2	2	n/a	2	2	n/a	n/a	n/a	n/a	5	7	6	5	1	5	7	5	6	7	1	n/a	n/a	n/a	n/a	n/a	n/a	1.435
1	3	2013-02-19	2	2	n/a	1	12:53:17	12:55:05	0:01:48	40	2	2	n/a	2	1	n/a	n/a	n/a	n/a	6	7	7	3	1	7	7	4	1	4	4	n/a	n/a	n/a	n/a	n/a	n/a	1.95292
1	3	2013-02-20	2	2	n/a	1	14:04:30	14:06:15	0:01:45	43	2	1	n/a	2	1	n/a	n/a	n/a	n/a	5	7	7	5	2	6	7	7	4	5	1	n/a	n/a	n/a	n/a	n/a	n/a	1.52312
1	3	2013-02-20	2	2	n/a	1	14:04:30	14:06:15	0:01:45	13	1	1	n/a	2	1	n/a	n/a	n/a	n/a	4	6	6	3	1	5	7	5	5	4	1	n/a	n/a	n/a	n/a	n/a	n/a	1.70252
1	3	2013-02-20	2	2	n/a	1	14:04:30	14:06:15	0:01:45	15	1	2	n/a	2	1	n/a	n/a	n/a	n/a	6	6	5	5	3	n/a	7	7	7	6	2	n/a	n/a	n/a	n/a	n/a	n/a	n/a
1	3	2013-02-20	2	2	n/a	1	12:16:16	12:17:59	0:01:43	37	2	2	n/a	2	2	n/a	n/a	n/a	n/a	5	7	7	5	1	5	6	4	5	6	1	n/a	n/a	n/a	n/a	n/a	n/a	1.65209
1	3	2013-03-05	2	2	n/a	1	14:43:27	14:45:10	0:01:43	27	2	2	n/a	2	2	n/a	n/a	n/a	n/a	6	6	7	5	1	6	7	6	6	6	1	n/a	n/a	n/a	n/a	n/a	n/a	1.33935
1	3	2013-03-05	2	2	n/a	1	14:43:27	14:45:10	0:01:43	33	2	1	n/a	2	2	n/a	n/a	n/a	n/a	5	6	7	3	2	7	7	6	3	5	1	n/a	n/a	n/a	n/a	n/a	n/a	1.61713
1	3	2013-02-20	2	2	n/a	1	12:03:49	12:05:31	0:01:42	48	2	1	n/a	1	2	n/a	n/a	n/a	n/a	6	6	6	3	1	7	7	6	4	4	1	n/a	n/a	n/a	n/a	n/a	n/a	1.5529
1	3	2013-02-20	2	2	n/a	1	14:15:25	14:17:05	0:01:40	45	2	2	n/a	2	1	n/a	n/a	n/a	n/a	4	7	5	4	3	6	7	6	7	6	6	n/a	n/a	n/a	n/a	n/a	n/a	1.65559
1	3	2013-02-20	2	2	n/a	1	14:15:25	14:17:05	0:01:40	13	1	1	n/a	2	1	n/a	n/a	n/a	n/a	6	4	5	3	3	7	7	6	5	6	6	n/a	n/a	n/a	n/a	n/a	n/a	1.65219
1	3	2013-02-20	2	2	n/a	1	14:15:25	14:17:05	0:01:40	11	1	2	n/a	2	1	n/a	n/a	n/a	n/a	5	7	6	3	7	7	1	6	6	6	7	n/a	n/a	n/a	n/a	n/a	n/a	1.92715
1	3	2013-02-19	2	2	n/a	1	13:06:59	13:08:33	0:01:34	19	2	1	n/a	2	1	n/a	n/a	n/a	n/a	5	7	7	5	3	7	7	6	6	7	2	n/a	n/a	n/a	n/a	n/a	n/a	1.38619
1	3	2013-02-19	2	2	n/a	1	13:06:59	13:08:33	0:01:34	17	2	2	n/a	2	1	n/a	n/a	n/a	n/a	4	6	6	5	4	5	7	6	7	7	3	n/a	n/a	n/a	n/a	n/a	n/a	1.50334
1	3	2013-03-05	2	2	n/a	1	12:54:36	12:56:10	0:01:34	27	2	2	n/a	2	2	n/a	n/a	n/a	n/a	5	6	6	4	3	6	6	5	6	6	5	n/a	n/a	n/a	n/a	n/a	n/a	1.71676
1	2	2013-02-18	2	1	n/a	1	13:07:45	13:09:10	0:01:25	52	2	n/a	n/a	2	1	n/a	n/a	n/a	n/a	7	7	7	5	1	7	7	7	4	7	1	n/a	n/a	n/a	n/a	n/a	n/a	1.24607
1	3	2013-03-05	2	2	n/a	1	13:31:12	13:32:36	0:01:24	18	2	2	n/a	1	2	n/a	n/a	n/a	n/a	5	7	7	4	3	7	7	7	6	7	1	n/a	n/a	n/a	n/a	n/a	n/a	1.25284
1	3	2013-03-05	2	2	n/a	1	12:08:39	12:10:02	0:01:23	34	2	2	n/a	2	1	n/a	n/a	n/a	n/a	7	7	6	4	2	3	7	5	6	6	1	n/a	n/a	n/a	n/a	n/a	n/a	1.47368
1	3	2013-02-19	2	2	n/a	1	12:06:41	12:08:02	0:01:21	12	1	1	n/a	2	1	n/a	n/a	n/a	n/a	4	7	7	5	1	7	7	4	1	7	4	n/a	n/a	n/a	n/a	n/a	n/a	1.89423
1	3	2013-02-19	2	2	n/a	1	12:06:41	12:08:02	0:01:21	5	1	1	n/a	2	1	n/a	n/a	n/a	n/a	7	6	6	3	2	7	7	7	5	5	2	n/a	n/a	n/a	n/a	n/a	n/a	1.38165
1	3	2013-02-19	2	2	n/a	1	13:00:00	13:01:19	0:01:19	21	2	1	n/a	1	2	n/a	n/a	n/a	n/a	6	7	7	2	7	1	1	1	7	3	7	n/a	n/a	n/a	n/a	n/a	n/a	2.33547
1	3	2013-02-19	2	2	n/a	1	13:00:00	13:01:19	0:01:19	20	2	2	n/a	1	2	n/a	n/a	n/a	n/a	5	7	6	4	1	4	7	1	5	5	6	n/a	n/a	n/a	n/a	n/a	n/a	2.05707
1	3	2013-03-05	2	2	n/a	1	11:52:28	11:53:47	0:01:19	38	2	2	n/a	2	1	n/a	n/a	n/a	n/a	4	7	4	4	1	6	7	4	2	7	1	n/a	n/a	n/a	n/a	n/a	n/a	1.74559
1	3	2013-03-05	2	2	n/a	1	12:29:08	12:30:25	0:01:17	27	2	2	n/a	2	2	n/a	n/a	n/a	n/a	7	7	7	4	1	7	7	7	5	7	1	n/a	n/a	n/a	n/a	n/a	n/a	1.17032
1	3	2013-02-20	2	2	n/a	1	14:30:59	14:32:15	0:01:16	37	2	2	n/a	2	1	n/a	n/a	n/a	n/a	2	7	7	3	5	5	6	1	7	6	4	n/a	n/a	n/a	n/a	n/a	n/a	2.01036
1	3	2013-03-05	2	2	n/a	1	12:26:01	12:27:11	0:01:10	16	2	2	n/a	2	2	n/a	n/a	n/a	n/a	4	7	5	4	2	7	7	6	6	5	3	n/a	n/a	n/a	n/a	n/a	n/a	1.58378
1	3	2013-03-05	2	2	n/a	1	12:26:01	12:27:11	0:01:10	16	2	1	n/a	2	2	n/a	n/a	n/a	n/a	6	5	6	3	2	7	7	7	7	5	1	n/a	n/a	n/a	n/a	n/a	n/a	1.23973
1	3	2013-03-05	2	2	n/a	1	13:46:17	13:47:26	0:01:09	32	2	2	n/a	1	2	n/a	n/a	n/a	n/a	5	6	5	3	3	6	7	4	3	5	5	n/a	n/a	n/a	n/a	n/a	n/a	1.93807
1	1	2013-02-18	2	1	n/a	1	12:36:57	12:38:05	0:01:08	37	2	2	n/a	2	1	n/a	n/a	n/a	n/a	3	7	7	3	2	7	7	7	4	5	1	n/a	n/a	n/a	n/a	n/a	n/a	1.58638
1	3	2013-03-05	2	2	n/a	1	12:35:00	12:36:06	0:01:06	30	2	2	n/a	2	2	n/a	n/a	n/a	n/a	4	6	6	3	4	6	6	2	2	3	3	n/a	n/a	n/a	n/a	n/a	n/a	2.16618
1	1	2013-02-18	2	1	n/a	1	11:31:45	11:32:50	0:01:05	10	1	2	n/a	1	2	n/a	n/a	n/a	n/a	7	6	4	4	6	7	7	5	4	7	3	n/a	n/a	n/a	n/a	n/a	n/a	1.58002
1	1	2013-02-18	2	1	n/a	1	11:31:45	11:32:50	0:01:05	n/a	n/a	n/a	n/a	1	2	n/a	n/a	n/a	n/a	5	7	6	2	1	7	7	7	7	7	1	n/a	n/a	n/a	n/a	n/a	n/a	1.13604
1	1	2013-02-18	2	1	n/a	1	12:01:25	12:02:30	0:01:05	n/a	n/a	2	n/a	2	2	n/a	n/a	n/a	n/a	4	7	5	3	4	5	7	3	3	3	3	n/a	n/a	n/a	n/a	n/a	n/a	2.06964
1	1	2013-02-18	2	1	n/a	1	12:17:05	12:18:10	0:01:05	12	1	1	n/a	2	2	n/a	n/a	n/a	n/a	5	7	4	4	5	7	7	5	5	6	2	n/a	n/a	n/a	n/a	n/a	n/a	1.60436
1	1	2013-02-18	2	1	n/a	1	12:31:00	12:32:05	0:01:05	62	2	1	n/a	2	1	n/a	n/a	n/a	n/a	7	7	7	4	1	7	7	7	4	4	1	n/a	n/a	n/a	n/a	n/a	n/a	1.43719
1	3	2013-02-20	2	2	n/a	1	13:29:25	13:30:30	0:01:05	14	1	2	n/a	2	2	n/a	n/a	n/a	n/a	6	7	7	3	1	7	7	7	5	6	1	n/a	n/a	n/a	n/a	n/a	n/a	1.29773
1	3	2013-03-05	2	2	n/a	1	13:56:21	13:57:25	0:01:04	50	2	1	n/a	2	2	n/a	n/a	n/a	n/a	4	6	6	4	3	7	5	5	6	7	1	n/a	n/a	n/a	n/a	n/a	n/a	1.53151
1	3	2013-02-19	2	2	n/a	1	12:23:47	12:24:49	0:01:02	12	1	2	n/a	2	2	n/a	n/a	n/a	n/a	6	7	6	3	1	7	7	6	6	5	1	n/a	n/a	n/a	n/a	n/a	n/a	1.36912
1	3	2013-02-19	2	2	n/a	1	12:23:47	12:24:49	0:01:02	18	2	2	n/a	2	2	n/a	n/a	n/a	n/a	6	5	6	4	2	7	7	6	6	4	3	n/a	n/a	n/a	n/a	n/a	n/a	1.5467
1	3	2013-02-20	2	2	n/a	1	12:54:15	12:55:16	0:01:01	42	2	2	n/a	2	2	n/a	n/a	n/a	n/a	7	5	7	3	5	6	7	6	7	6	6	n/a	n/a	n/a	n/a	n/a	n/a	1.55126
1	1	2013-02-18	2	1	n/a	1	12:29:30	12:30:30	0:01:00	44	2	2	n/a	2	2	n/a	n/a	n/a	n/a	5	7	4	2	2	7	7	6	7	1	n/a	n/a	n/a	n/a	n/a	n/a	n/a	n/a
1	1	2013-03-03	2	1	n/a	1	12:51:00	12:52:00	0:01:00	21	2	1	n/a	2	2	n/a	n/a	n/a	n/a	5	5	5	3	3	6	7	7	7	6	1	n/a	n/a	n/a	n/a	n/a	n/a	1.28367
1	1	2013-03-03	2	1	n/a	1	12:51:00	12:52:00	0:01:00	21	2	2	n/a	2	2	n/a	n/a	n/a	n/a	5	7	6	4	1	4	7	7	5	7	6	n/a	n/a	n/a	n/a	n/a	n/a	1.63547
1	1	2013-03-03	2	1	n/a	1	13:15:00	13:16:00	0:01:00	16	1	2	n/a	2	2	n/a	n/a	n/a	n/a	4	3	6	4	4	5	7	5	7	6	2	n/a	n/a	n/a	n/a	n/a	n/a	1.57608
1	1	2013-03-03	2	1	n/a	1	13:15:00	13:16:00	0:01:00	48	2	1	n/a	2	2	n/a	n/a	n/a	n/a	4	4	4	3	1	4	7	4	4	4	2	n/a	n/a	n/a	n/a	n/a	n/a	1.87719
1	1	2013-03-03	2	1	n/a	1	13:23:00	13:24:00	0:01:00	48	2	2	n/a	2	2	n/a	n/a	n/a	n/a	5	7	4	3	3	7	7	6	5	6	1	n/a	n/a	n/a	n/a	n/a	n/a	1.45811
1	1	2013-03-03	2	1	n/a	1	13:23:00	13:24:00	0:01:00	50	2	1	n/a	2	2	n/a	n/a	n/a	n/a	6	6	7	3	1	7	7	1	1	7	4	n/a	n/a	n/a	n/a	n/a	n/a	1.977
1	1	2013-03-03	2	1	n/a	1	13:35:00	13:36:00	0:01:00	56	2	1	n/a	2	2	n/a	n/a	n/a	n/a	5	7	2	4	3	1	7	5	6	6	2	n/a	n/a	n/a	n/a	n/a	n/a	1.68428
1	1	2013-03-03	2	1	n/a	1	13:38:00	13:39:00	0:01:00	14	1	1	n/a	2	2	n/a	n/a	n/a	n/a	5	7	7	4	1	7	7	7	4	4	1	n/a	n/a	n/a	n/a	n/a	n/a	1.53379
1	1	2013-03-03	2	1	n/a	1	13:38:00	13:39:00	0:01:00	17	2	2	n/a	2	2	n/a	n/a	n/a	n/a	7	7	6	4	1	7	7	7	5	4	1	n/a	n/a	n/a	n/a	n/a	n/a	1.37203
1	1	2013-03-03	2	1	n/a	1	14:39:00	14:40:00	0:01:00	21	2	2	n/a	1	1	n/a	n/a	n/a	n/a	5	7	5	4	3	5	5	7	7	5	1	n/a	n/a	n/a	n/a	n/a	n/a	1.46168
1	1	2013-03-03	2	1	n/a	1	14:45:00	14:46:00	0:01:00	19	2	2	n/a	2	1	n/a	n/a	n/a	n/a	5	6	6	5	4	5	7	7	6	6	1	n/a	n/a	n/a	n/a	n/a	n/a	1.40326
1	1	2013-03-03	2	1	n/a	1	14:45:00	14:46:00	0:01:00	21	2	1	n/a	2	1	n/a	n/a	n/a	n/a	5	6	6	5	3	4	7	7	7	7	1	n/a	n/a	n/a	n/a	n/a	n/a	1.28744
1	3	2013-03-05	2	2	n/a	1	14:35:21	14:36:21	0:01:00	19	2	2	n/a	2	2	n/a	n/a	n/a	n/a	5	7	4	4	4	7	7	7	7	7	5	n/a	n/a	n/a	n/a	n/a	n/a	1.42559
1	3	2013-02-19	2	2	n/a	1	12:18:30	12:19:27	0:00:57	33	2	2	n/a	2	1	n/a	n/a	n/a	n/a	6	7	7	4	4	5	5	7	7	7	1	n/a	n/a	n/a	n/a	n/a	n/a	1.3035
1	3	2013-03-05	2	2	n/a	1	14:16:20	14:17:17	0:00:57	37	2	1	n/a	2	2	n/a	n/a	n/a	n/a	5	7	7	3	1	5	7	5	4	4	1	n/a	n/a	n/a	n/a	n/a	n/a	1.71409
1	1	2013-02-18	2	1	n/a	1	11:53:15	11:54:10	0:00:55	58	2	1	n/a	2	2	n/a	n/a	n/a	n/a	6	7	6	4	1	2	7	7	5	7	1	n/a	n/a	n/a	n/a	n/a	n/a	1.40168
1	4	2013-02-18	2	1	n/a	1	15:04:10	15:05:05	0:00:55	43	2	2	n/a	2	1	n/a	n/a	n/a	n/a	6	7	7	3	2	3	7	6	6	7	3	n/a	n/a	n/a	n/a	n/a	n/a	1.49689
1	3	2013-02-20	2	2	n/a	1	13:28:35	13:29:30	0:00:55	41	2	1	n/a	2	2	n/a	n/a	n/a	n/a	6	7	7	3	2	6	6	6	6	5	2	n/a	n/a	n/a	n/a	n/a	n/a	1.50862
1	3	2013-02-20	2	2	n/a	1	13:28:35	13:29:30	0:00:55	43	2	2	n/a	2	2	n/a	n/a	n/a	n/a	4	7	4	3	3	7	7	6	6	6	1	n/a	n/a	n/a	n/a	n/a	n/a	1.44449
1	3	2013-02-19	2	2	n/a	1	13:03:46	13:04:38	0:00:52	40	2	2	n/a	1	2	n/a	n/a	n/a	n/a	7	7	7	4	4	5	7	7	7	7	1	n/a	n/a	n/a	n/a	n/a	n/a	1.15245
1	3	2013-02-19	2	2	n/a	1	13:03:46	13:04:38	0:00:52	11	1	1	n/a	2	2	n/a	n/a	n/a	n/a	7	7	4	5	1	7	7	7	4	6	1	n/a	n/a	n/a	n/a	n/a	n/a	1.31287
1	1	2013-02-18	2	1	n/a	1	12:01:05	12:01:55	0:00:50	n/a	n/a	n/a	n/a	2	2	n/a	n/a	n/a	n/a	5	4	6	1	2	2	7	5	5	4	5	n/a	n/a	n/a	n/a	n/a	n/a	1.91617
1	3	2013-02-20	2	2	n/a	1	12:15:25	12:16:15	0:00:50	13	1	1	n/a	2	2	n/a	n/a	n/a	n/a	6	7	7	5	2	7	7	7	6	7	1	n/a	n/a	n/a	n/a	n/a	n/a	1.17393
1	3	2013-02-20	2	2	n/a	1	12:15:25	12:16:15	0:00:50	42	2	2	n/a	2	2	n/a	n/a	n/a	n/a	7	7	5	5	5	7	7	6	6	6	6	n/a	n/a	n/a	n/a	n/a	n/a	1.58087
1	3	2013-02-19	2	2	n/a	1	11:49:00	11:49:48	0:00:48	17	2	2	n/a	2	2	n/a	n/a	n/a	n/a	6	4	2	3	2	5	7	4	4	3	4	n/a	n/a	n/a	n/a	n/a	n/a	1.91424
1	3	2013-02-19	2	2	n/a	1	11:49:00	11:49:48	0:00:48	16	2	1	n/a	2	2	n/a	n/a	n/a	n/a	5	6	7	3	1	6	7	4	4	4	4	n/a	n/a	n/a	n/a	n/a	n/a	1.87045
1	3	2013-03-05	2	2	n/a	1	14:18:11	14:18:59	0:00:48	26	2	1	n/a	2	2	n/a	n/a	n/a	n/a	5	5	5	4	2	6	7	5	5	7	1	n/a	n/a	n/a	n/a	n/a	n/a	1.48322
1	3	2013-03-05	2	2	n/a	1	14:18:11	14:18:59	0:00:48	24	2	1	n/a	2	2	n/a	n/a	n/a	n/a	5	7	7	5	2	3	7	7	7	1	1	n/a	n/a	n/a	n/a	n/a	n/a	1.65088
1	2	2013-02-18	2	1	n/a	1	13:01:15	13:02:00	0:00:45	9	1	2	n/a	2	2	n/a	n/a	n/a	n/a	6	5	6	3	3	7	7	7	7	6	1	n/a	n/a	n/a	n/a	n/a	n/a	1.18911
1	2	2013-02-18	2	1	n/a	1	13:01:15	13:02:00	0:00:45	34	2	2	n/a	2	2	n/a	n/a	n/a	n/a	6	6	6	3	1	7	7	6	6	7	1	n/a	n/a	n/a	n/a	n/a	n/a	1.23799
1	4	2013-02-18	2	1	n/a	1	14:44:35	14:45:20	0:00:45	46	2	2	n/a	1	2	n/a	n/a	n/a	n/a	7	7	6	4	2	7	7	7	7	7	1	n/a	n/a	n/a	n/a	n/a	n/a	1.02546
1	4	2013-02-18	2	1	n/a	1	14:44:35	14:45:20	0:00:45	46	2	n/a	n/a	1	2	n/a	n/a	n/a	n/a	6	7	6	5	1	7	7	6	5	7	3	n/a	n/a	n/a	n/a	n/a	n/a	1.41934
1	3	2013-02-20	2	2	n/a	1	13:46:10	13:46:55	0:00:45	52	2	1	n/a	2	1	n/a	n/a	n/a	n/a	5	7	4	4	1	7	7	4	4	5	1	n/a	n/a	n/a	n/a	n/a	n/a	1.67004
1	3	2013-02-19	2	2	n/a	1	12:55:50	12:56:32	0:00:42	26	2	2	n/a	2	2	n/a	n/a	n/a	n/a	5	7	7	3	2	7	7	2	5	7	1	n/a	n/a	n/a	n/a	n/a	n/a	1.64836
1	1	2013-02-18	2	1	n/a	1	12:16:55	12:17:35	0:00:40	26	2	2	n/a	2	2	n/a	n/a	n/a	n/a	5	6	6	4	1	n/a	n/a	n/a	n/a	n/a	n/a	n/a	n/a	n/a	n/a	n/a	n/a	n/a
1	1	2013-02-18	2	1	n/a	1	12:16:50	12:17:30	0:00:40	42	2	2	n/a	2	2	n/a	n/a	n/a	n/a	4	6	6	4	1	6	7	6	6	7	1	n/a	n/a	n/a	n/a	n/a	n/a	1.38201
1	4	2013-02-18	2	1	n/a	1	14:59:25	15:00:05	0:00:40	21	2	2	n/a	2	1	n/a	n/a	n/a	n/a	6	7	7	5	2	7	7	7	7	7	1	n/a	n/a	n/a	n/a	n/a	n/a	1.09319
1	4	2013-02-18	2	1	n/a	1	14:59:25	15:00:05	0:00:40	58	2	1	n/a	1	1	n/a	n/a	n/a	n/a	6	5	6	4	2	7	7	7	7	7	1	n/a	n/a	n/a	n/a	n/a	n/a	1.09319
1	3	2013-03-05	2	2	n/a	1	11:43:46	11:44:23	0:00:37	57	2	2	n/a	2	2	n/a	n/a	n/a	n/a	1	7	7	3	4	7	7	3	1	4	1	n/a	n/a	n/a	n/a	n/a	n/a	2.10466
1	1	2013-02-18	2	1	n/a	1	12:30:40	12:31:15	0:00:35	n/a	2	2	n/a	2	2	n/a	n/a	n/a	n/a	7	6	7	4	1	7	7	7	7	7	1	n/a	n/a	n/a	n/a	n/a	n/a	1.00178
1	3	2013-03-05	2	2	n/a	1	12:39:31	12:40:04	0:00:33	54	2	1	n/a	2	2	n/a	n/a	n/a	n/a	6	7	7	5	2	7	7	7	7	6	3	n/a	n/a	n/a	n/a	n/a	n/a	1.2903
1	3	2013-02-20	2	2	n/a	1	11:45:55	11:46:27	0:00:32	39	2	2	n/a	2	1	n/a	n/a	n/a	n/a	5	5	6	4	3	4	7	5	7	5	5	n/a	n/a	n/a	n/a	n/a	n/a	1.73265
1	3	2013-02-20	2	2	n/a	1	12:31:25	12:31:56	0:00:31	17	2	2	n/a	2	2	n/a	n/a	n/a	n/a	7	6	6	4	3	7	7	6	7	5	1	n/a	n/a	n/a	n/a	n/a	n/a	1.28215
1	4	2013-02-18	2	1	n/a	1	14:46:30	14:47:00	0:00:30	26	2	2	n/a	1	2	n/a	n/a	n/a	n/a	6	7	7	4	1	7	7	7	1	5	1	n/a	n/a	n/a	n/a	n/a	n/a	1.60848
1	3	2013-03-05	2	2	n/a	1	13:21:45	13:22:00	0:00:15	24	2	2	n/a	1	2	n/a	n/a	n/a	n/a	5	7	5	4	3	7	7	6	2	7	1	n/a	n/a	n/a	n/a	n/a	n/a	1.58249
1	3	2013-03-05	2	2	n/a	1	14:05:50	14:06:03	0:00:13	20	2	1	n/a	2	1	n/a	n/a	n/a	n/a	6	5	3	3	3	3	6	5	7	7	5	n/a	n/a	n/a	n/a	n/a	n/a	1.64946
1	1	2013-02-18	2	1	n/a	1	12:02:55	12:03:05	0:00:10	22	2	1	n/a	2	2	n/a	n/a	n/a	n/a	4	6	5	3	2	7	7	6	6	7	1	n/a	n/a	n/a	n/a	n/a	n/a	1.36661
1	1	2013-03-03	2	1	n/a	1	12:18:00	12:20:00	0:02:00	53	2	1	n/a	2	1	n/a	n/a	n/a	n/a	7	7	7	4	1	7	7	5	3	7	5	n/a	n/a	n/a	n/a	n/a	n/a	1.65482
1	1	2013-03-03	2	1	n/a	1	12:18:00	12:20:00	0:02:00	33	2	2	n/a	2	1	n/a	n/a	n/a	n/a	6	7	7	3	2	6	7	7	7	5	1	n/a	n/a	n/a	n/a	n/a	n/a	1.27564
1	1	2013-03-03	2	1	n/a	1	12:28:00	12:30:00	0:02:00	47	2	2	n/a	2	2	n/a	n/a	n/a	n/a	5	7	5	4	1	7	7	1	1	5	6	n/a	n/a	n/a	n/a	n/a	n/a	2.16628
1	1	2013-03-03	2	1	n/a	1	12:28:00	12:30:00	0:02:00	56	2	2	n/a	2	2	n/a	n/a	n/a	n/a	5	6	5	4	5	6	2	4	4	4	4	n/a	n/a	n/a	n/a	n/a	n/a	2.06377
1	3	2013-02-20	2	2	n/a	1	11:59:50	n/a	n/a	43	2	2	n/a	2	2	n/a	n/a	n/a	n/a	6	7	6	3	4	6	5	4	5	5	2	n/a	n/a	n/a	n/a	n/a	n/a	1.75318
1	3	2013-02-20	2	2	n/a	1	11:59:50	n/a	n/a	12	1	2	n/a	2	2	n/a	n/a	n/a	n/a	6	4	6	3	7	7	7	5	6	7	1	n/a	n/a	n/a	n/a	n/a	n/a	1.42233
1	n/a	n/a	n/a	n/a	n/a	1	n/a	n/a	n/a	n/a	n/a	n/a	n/a	n/a	n/a	n/a	n/a	n/a	n/a	n/a	n/a	n/a	n/a	n/a	n/a	n/a	n/a	n/a	n/a	n/a	n/a	n/a	n/a	n/a	n/a	n/a	n/a
1	n/a	n/a	n/a	n/a	n/a	1	n/a	n/a	n/a	n/a	n/a	n/a	n/a	n/a	n/a	n/a	n/a	n/a	n/a	n/a	n/a	n/a	n/a	n/a	n/a	n/a	n/a	n/a	n/a	n/a	n/a	n/a	n/a	n/a	n/a	n/a	n/a
1	1	2013-05-27	1	1	1	1	12:26:00	12:27:30	n/a	18	2	1	n/a	1	2	2	n/a	n/a	n/a	5	6	4	4	2	6	6	4	3	7	4	3	n/a	n/a	n/a	1	2	1.82497
1	1	2013-05-27	1	1	1	1	12:26:00	12:27:30	n/a	21	2	1	n/a	1	2	2	n/a	n/a	n/a	5	6	1	4	4	7	7	4	4	1	5	3	n/a	n/a	n/a	2	2	2.05292
1	2	2013-05-01	1	2	1	1	n/a	n/a	n/a	n/a	n/a	n/a	n/a	n/a	n/a	n/a	n/a	n/a	n/a	n/a	n/a	n/a	n/a	n/a	n/a	n/a	n/a	n/a	n/a	n/a	n/a	n/a	n/a	n/a	n/a	n/a	n/a
2	7	2013-07-13	1	2	1	1	13:57:19	14:09:29	0:12:10	26	2	1	1	1	n/a	1	13:57:31	14:01:56	0:04:25	6	7	1	5	2	5	7	7	4	5	1	1	4	n/a	7	0	0	1.50555
2	7	2013-07-13	1	2	1	1	13:57:19	14:09:29	0:12:10	21	2	2	1	1	n/a	1	14:02:15	14:06:53	0:04:38	6	7	1	4	2	5	7	7	7	5	1	1	5	n/a	7	2	1	1.31055
1	3	2013-05-05	1	2	1	1	11:42:59	11:54:47	0:11:48	n/a	2	2	1	2	2	1	11:50:00	11:51:42	0:01:42	5	6	7	4	2	6	7	7	6	6	1	1	n/a	n/a	n/a	4	2	1.33524
2	6	2013-05-16	1	2	1	1	9:56:27	10:06:49	0:10:22	23	2	1	1	1	n/a	1	9:59:04	10:04:02	0:04:58	7	7	7	3	1	n/a	4	7	7	7	1	1	n/a	n/a	7	1	1	n/a
2	6	2013-05-16	1	2	1	1	9:56:27	10:06:49	0:10:22	23	2	2	1	1	n/a	1	10:00:59	10:04:06	0:03:07	6	7	7	4	1	4	7	7	4	5	5	1	4.5	n/a	7	2	1	1.70491
2	6	2013-05-20	1	2	1	1	11:47:23	11:57:42	0:10:19	15	1	1	1	1	n/a	1	11:47:59	11:55:42	0:07:43	5	7	1	5	1	7	5	5	7	6	2	1	5	n/a	5	4	1	1.49779
2	6	2013-05-20	1	2	1	1	11:47:23	11:57:42	0:10:19	8	1	2	1	1	n/a	1	11:50:40	11:55:42	0:05:02	4	7	1	4	5	7	7	7	7	5	1	1	5	n/a	7	1	1	1.40283
2	6	2013-05-27	1	2	1	1	9:39:12	9:48:05	0:08:53	7	1	2	1	1	n/a	1	9:40:27	9:46:40	0:06:13	6	7	1	5	5	7	7	6	5	6	1	1	2	n/a	4	1	1	1.44171
1	2	2013-08-23	1	1	1	1	11:40:21	11:48:00	0:07:39	33	2	2	1	2	1	1	11:40:45	11:44:43	0:03:58	7	7	7	4	2	7	7	7	7	7	1	1	4	n/a	7	1	3	1.02546
2	6	2013-05-10	1	2	1	1	11:14:02	11:21:40	0:07:38	27	2	1	1	1	n/a	1	11:14:33	11:18:47	0:04:14	7	7	3	5	3	6	7	7	6	5	1	1	5	n/a	7	1	3	1.30949
2	6	2013-05-10	1	2	1	1	11:14:02	11:21:40	0:07:38	27	2	2	1	2	n/a	1	11:15:18	11:18:47	0:03:29	5	5	6	4	5	4	5	6	7	6	2	1	5	n/a	5	3	2	1.58233
1	3	2013-05-05	1	2	1	1	12:26:35	12:34:00	0:07:25	13	1	2	1	2	2	1	12:28:03	12:33:30	0:05:27	5	5	1	3	4	5	7	6	5	4	2	2	n/a	n/a	6	1	1	1.687
1	3	2013-05-05	1	2	1	1	12:26:35	12:34:00	0:07:25	38	2	2	1	2	1	1	12:28:03	12:33:30	0:05:27	6	7	1	3	1	7	7	6	3	4	1	2	n/a	n/a	6	1	2	1.61076
1	3	2013-05-05	1	2	1	1	12:26:35	12:34:00	0:07:25	39	2	1	1	2	1	1	12:28:03	12:33:30	0:05:27	7	6	6	4	3	6	6	6	3	3	1	2	n/a	n/a	6	1	4	1.70938
2	6	2013-05-13	1	2	1	1	12:03:48	12:11:05	0:07:17	49	2	2	1	1	n/a	1	12:04:53	12:09:27	0:04:34	4	7	1	5	5	5	7	5	7	1	1	1	3	n/a	7	4	2	1.79924
2	7	2013-07-21	1	2	1	1	12:01:21	12:08:29	0:07:08	20	2	2	1	2	n/a	1	12:03:08	12:08:25	0:05:17	7	7	7	5	2	6	7	7	7	7	1	1	5	n/a	7	1	1	1.06858
2	7	2013-07-21	1	2	1	1	12:01:21	12:08:29	0:07:08	20	2	2	1	2	n/a	1	12:03:08	12:08:25	0:05:17	5	7	7	5	5	7	7	6	5	6	1	1	5	n/a	7	2	1	1.49065
2	7	2013-07-21	1	2	1	1	15:15:46	15:22:40	0:06:54	18	2	1	1	2	n/a	1	15:16:06	15:22:10	0:06:04	6	7	1	5	2	7	7	6	6	6	1	1	0	n/a	6	2	1	1.32345
1	2	2013-05-21	1	1	1	1	13:25:36	13:32:24	0:06:48	22	2	2	1	1	1	1	13:25:42	13:30:22	0:04:40	6	6	1	3	2	6	7	5	7	6	2	2	n/a	n/a	4	2	2	1.418
1	2	2013-05-21	1	1	1	1	13:25:36	13:32:24	0:06:48	22	2	2	1	1	1	1	13:25:42	13:30:22	0:04:40	5	6	2	4	4	6	7	6	6	6	4	1	4	n/a	7	2	2	1.59048
1	2	2013-05-21	1	1	1	1	13:25:36	13:32:24	0:06:48	22	2	2	1	1	1	1	13:25:42	13:30:22	0:04:40	5	6	2	5	4	6	7	4	1	6	1	2	4	n/a	5	1	3	1.84432
1	2	2013-05-21	1	1	1	1	11:43:17	11:50:03	0:06:46	28	2	1	1	1	2	1	11:47:18	11:50:00	0:02:42	7	7	4	5	1	7	7	7	4	7	1	1	3	n/a	5	1	2	1.24607
2	6	2013-05-20	1	2	1	1	11:22:48	11:29:34	0:06:46	42	2	2	1	2	n/a	1	11:23:59	11:29:09	0:05:10	6	7	1	4	1	6	6	7	7	7	1	3	5	n/a	6	3	5	1.16237
1	3	2013-05-05	1	2	1	1	12:36:20	12:42:50	0:06:30	19	2	2	1	2	2	1	12:36:42	12:40:50	0:04:08	5	7	6	5	3	7	7	6	6	5	2	1	3	n/a	6	1	2	1.50446
1	3	2013-05-05	1	2	1	1	12:36:20	12:42:50	0:06:30	19	2	1	1	2	2	1	12:36:42	12:40:50	0:04:08	7	7	7	3	4	7	7	7	7	7	1	1	3	n/a	7	1	2	1.07123
1	2	2013-08-23	1	1	1	1	14:17:55	14:24:20	0:06:25	27	2	2	1	2	2	1	14:20:15	14:24:20	0:04:05	6	7	7	3	1	7	7	5	7	7	1	2	5	n/a	7	2	2	1.24581
1	2	2013-08-23	1	1	1	1	14:17:55	14:24:20	0:06:25	34	2	1	1	2	2	1	14:20:15	14:24:20	0:04:05	6	7	6	4	3	6	7	6	7	6	3	1	5	n/a	7	3	2	1.41621
2	6	2013-04-25	1	2	1	1	12:20:18	12:26:27	0:06:09	26	2	1	1	1	n/a	1	12:23:03	12:25:38	0:02:35	6	7	7	3	1	1	7	0	0	1	1	1	5	n/a	6	1	1	2.32663
2	6	2013-04-25	1	2	1	1	12:20:18	12:26:27	0:06:09	24	2	2	1	1	n/a	1	12:23:03	12:25:38	0:02:35	7	7	1	3	2	7	7	7	7	7	1	1	5	n/a	7	4	2	1.02546
1	3	2013-05-05	1	2	1	1	13:43:50	13:49:55	0:06:05	10	1	2	1	2	1	1	13:45:50	13:49:24	0:03:34	4	7	2	3	1	2	7	7	5	7	3	1	3	n/a	7	1	1	1.59706
1	2	2013-05-21	1	1	1	1	12:57:00	13:03:02	0:06:02	34	2	2	1	2	1	1	12:57:17	13:02:25	0:05:08	7	6	7	4	2	7	7	7	7	7	1	2	3	n/a	7	1	1	1.02546
2	7	2013-07-15	1	2	1	1	12:44:28	12:50:29	0:06:01	18	2	1	1	2	n/a	1	12:45:22	12:50:24	0:05:02	3	7	7	5	2	5	7	6	5	7	4	1	5	n/a	6	2	1	1.68021
2	7	2013-07-15	1	2	1	1	12:44:28	12:50:29	0:06:01	18	2	2	1	2	n/a	1	12:45:22	12:50:24	0:05:02	4	6	7	4	5	4	7	3	5	7	3	1	3	n/a	5	1	1	1.83627
2	6	2013-05-29	1	2	1	1	10:42:36	10:48:36	0:06:00	44	2	2	1	1	n/a	1	10:43:02	10:48:08	0:05:06	6	7	1	3	1	7	7	7	7	6	1	1	n/a	n/a	7	1	2	1.14805
2	6	2013-05-29	1	2	1	1	10:42:36	10:48:36	0:06:00	17	2	2	1	1	n/a	1	10:44:18	10:48:08	0:03:50	6	5	1	5	4	7	7	7	7	7	1	1	n/a	n/a	6	1	2	1.13624
2	7	2013-07-16	1	2	1	1	11:48:56	11:54:49	0:05:53	21	2	2	1	1	n/a	1	11:49:11	11:53:19	0:04:08	7	7	3	3	2	5	7	7	6	7	1	1	3	n/a	7	2	1	1.18963
2	7	2013-07-16	1	2	1	1	11:48:56	11:54:49	0:05:53	24	2	1	1	1	n/a	1	11:49:11	11:53:19	0:04:08	5	7	6	3	1	4	6	7	6	5	1	1	3	n/a	7	1	1	1.48329
2	6	2013-05-27	1	2	1	1	9:48:29	9:54:17	0:05:48	32	2	2	1	2	n/a	1	9:48:42	9:53:21	0:04:39	7	7	1	4	2	5	7	6	7	7	1	1	5	n/a	6	3	5	1.19777
2	6	2013-05-27	1	2	1	1	9:48:29	9:54:17	0:05:48	10	1	2	1	2	n/a	1	9:48:42	9:53:21	0:04:39	6	7	7	3	3	7	7	7	7	7	2	1	5	n/a	7	1	1	1.18004
2	6	2013-05-29	1	2	1	1	10:03:01	10:08:49	0:05:48	45	2	2	1	2	n/a	1	10:03:18	10:07:24	0:04:06	5	7	1	4	5	7	7	7	6	7	1	2	n/a	n/a	6	1	3	1.29058
2	6	2013-05-29	1	2	1	1	10:03:01	10:08:49	0:05:48	27	2	2	1	2	n/a	1	10:05:18	10:07:24	0:02:06	7	7	1	4	1	6	7	3	5	4	3	2	n/a	n/a	6	1	1	1.75544
1	2	2013-05-21	1	1	1	1	12:44:20	12:50:04	0:05:44	21	2	2	1	1	1	1	12:44:37	12:48:43	0:04:06	7	6	1	5	3	6	5	6	4	4	4	2	n/a	n/a	4	2	4	1.76918
1	2	2013-05-21	1	1	1	1	12:44:20	12:50:04	0:05:44	21	2	1	1	1	1	1	12:44:37	12:48:43	0:04:06	7	7	1	5	2	7	7	7	7	7	1	1	3	n/a	7	2	2	1.02546
2	7	2013-07-23	1	2	1	1	11:36:01	11:41:33	0:05:32	18	2	1	1	1	n/a	1	11:36:36	11:40:28	0:03:52	2	7	1	5	2	6	5	7	7	5	1	1	5	n/a	5	2	1	1.55844
2	7	2013-07-23	1	2	1	1	11:36:01	11:41:33	0:05:32	18	2	2	1	1	n/a	1	11:36:36	11:40:28	0:03:52	7	7	2	3	4	4	7	7	7	7	1	1	5	n/a	7	2	1	1.19099
1	3	2013-05-05	1	2	1	1	14:07:56	14:13:20	0:05:24	39	2	2	1	2	1	1	14:11:15	14:13:00	0:01:45	7	7	5	5	1	7	7	6	6	6	1	2	n/a	n/a	6	1	2	1.24901
2	7	2013-07-14	1	2	1	1	15:02:24	15:07:31	0:05:07	11	1	2	1	2	n/a	1	15:02:28	15:07:29	0:05:01	4	7	7	5	3	7	7	7	5	7	1	1	5	n/a	6	2	2	1.37701
2	6	2013-05-14	1	2	1	1	10:38:21	10:43:27	0:05:06	29	2	2	1	2	n/a	1	10:38:57	10:43:00	0:04:03	7	7	4	4	2	7	7	4	6	6	3	1	4	n/a	5	1	3	1.52048
2	6	2013-05-14	1	2	1	1	10:38:21	10:43:27	0:05:06	6	1	1	1	2	n/a	1	10:38:57	10:43:00	0:04:03	7	7	1	5	7	7	7	6	7	4	1	1	4	n/a	6	1	1	1.41661
2	7	2013-07-23	1	2	1	1	11:25:10	11:30:16	0:05:06	11	1	1	1	1	n/a	1	11:26:06	11:29:38	0:03:32	6	7	7	5	2	6	7	6	7	7	2	1	3	n/a	7	2	2	1.27957
1	1	2013-05-01	1	1	1	1	15:08:28	15:13:30	0:05:02	18	2	2	1	1	1	1	15:08:40	15:11:20	0:02:40	4	4	5	5	6	6	6	2	5	5	6	2	n/a	n/a	6	2	1	2.08461
1	1	2013-05-01	1	1	1	1	15:08:28	15:13:30	0:05:02	17	2	2	1	1	1	1	15:08:40	15:11:20	0:02:40	5	6	5	4	4	6	4	5	5	6	3	1	n/a	n/a	7	1	2	1.76264
2	7	2013-07-23	1	2	1	1	12:02:06	12:07:06	0:05:00	32	2	1	1	1	n/a	1	12:02:15	12:05:40	0:03:25	7	7	7	5	1	7	7	7	7	7	1	2	4	n/a	7	1	1	1.00178
2	7	2013-07-23	1	2	1	1	12:02:06	12:07:06	0:05:00	28	2	2	1	1	n/a	1	12:02:15	12:05:40	0:03:25	6	6	4	4	3	6	7	5	6	5	2	1	4	n/a	6	2	1	1.55328
1	2	2013-08-23	1	1	1	1	13:30:03	13:34:59	0:04:56	13	1	2	1	2	2	1	13:30:15	13:32:20	0:02:05	6	6	5	2	6	7	7	7	6	6	1	2	n/a	n/a	4	1	1	1.31947
1	2	2013-08-23	1	1	1	1	14:57:59	15:02:50	0:04:51	13	1	1	1	1	2	1	14:59:27	15:00:20	0:00:53	3	7	1	5	3	7	7	4	4	6	3	3	n/a	n/a	n/a	1	1	1.81658
1	2	2013-08-23	1	1	1	1	14:57:59	15:02:50	0:04:51	43	2	2	1	2	2	1	14:59:27	15:00:20	0:00:53	5	5	3	5	1	7	7	4	4	4	4	2	n/a	n/a	5	1	1	1.84615
2	7	2013-07-23	1	2	1	1	10:38:30	10:43:20	0:04:50	11	1	2	1	1	n/a	1	10:39:55	10:43:10	0:03:15	5	4	6	3	3	6	6	7	6	7	1	1	3	n/a	6	2	2	1.33178
2	6	2013-04-23	1	2	1	1	12:44:08	12:48:55	0:04:47	7	1	1	1	1	n/a	1	12:44:49	12:47:41	0:02:52	5	7	1	4	1	7	7	5	1	7	3	1	n/a	n/a	7	1	1	1.7586
2	6	2013-04-23	1	2	1	1	12:44:08	12:48:55	0:04:47	10	1	2	1	1	n/a	1	12:46:56	12:47:41	0:00:45	6	4	5	3	6	6	7	5	4	6	2	1	n/a	n/a	6	1	1	1.65885
2	7	2013-07-14	1	2	1	1	11:32:33	11:37:16	0:04:43	22	2	2	1	1	n/a	1	11:32:39	11:36:09	0:03:30	6	6	4	3	4	4	6	6	7	7	1	1	4	n/a	5	1	1	1.37047
2	7	2013-07-14	1	2	1	1	11:32:33	11:37:16	0:04:43	22	2	1	1	1	n/a	1	11:32:39	11:36:09	0:03:30	6	4	4	4	3	7	7	6	6	6	1	1	4	n/a	6	1	1	1.34146
2	6	2013-04-30	1	2	1	1	11:04:36	11:09:17	0:04:41	22	2	1	1	2	n/a	1	11:05:32	11:08:55	0:03:23	6	6	6	3	3	6	7	2	2	5	5	1	3	n/a	5	1	1	2.04954
2	6	2013-04-30	1	2	1	1	11:04:36	11:09:17	0:04:41	22	2	2	1	2	n/a	1	11:05:32	11:08:55	0:03:23	6	7	7	3	6	7	7	4	4	6	6	2	3	n/a	6	1	2	1.86057
2	7	2013-07-14	1	2	1	1	11:59:20	12:03:56	0:04:36	16	2	1	1	1	n/a	1	11:59:36	12:03:41	0:04:05	6	7	1	4	3	6	7	6	7	5	3	1	4	n/a	6	2	1	1.47533
2	7	2013-07-14	1	2	1	1	11:59:20	12:03:56	0:04:36	12	1	1	1	1	n/a	1	11:59:36	12:03:41	0:04:05	6	7	7	4	3	6	7	5	6	6	5	2	4	n/a	7	2	1	1.64014
2	7	2013-07-10	1	2	1	1	10:42:08	10:46:43	0:04:35	17	2	1	1	2	n/a	1	10:42:28	10:46:24	0:03:56	6	7	1	5	1	7	7	7	4	7	1	2	4	n/a	7	1	1	1.30239
2	7	2013-07-10	1	2	1	1	10:42:08	10:46:43	0:04:35	18	2	2	1	2	n/a	1	10:42:28	10:46:24	0:03:56	6	6	3	4	1	5	7	7	6	4	2	1	4	n/a	7	1	2	1.4741
1	1	2013-05-01	1	1	1	1	14:40:07	14:44:41	0:04:34	31	2	2	1	2	1	1	14:41:44	14:44:35	0:02:51	3	7	7	3	5	4	5	4	4	6	1	1	3	n/a	4	1	1	1.89617
1	1	2013-05-01	1	1	1	1	14:40:07	14:44:41	0:04:34	30	2	1	1	2	1	1	14:41:44	14:44:35	0:02:51	1	7	7	3	1	7	4	6	6	3	1	1	3	n/a	7	1	4	1.80971
1	2	2013-08-23	1	1	1	1	11:09:00	11:13:33	0:04:33	37	2	1	1	1	2	1	11:09:04	11:12:14	0:03:10	6	7	7	4	5	5	7	5	4	6	2	1	4	n/a	6	1	1	1.67156
2	6	2013-05-10	1	2	1	1	10:48:59	10:53:32	0:04:33	26	2	2	1	1	n/a	1	10:49:16	10:52:38	0:03:22	6	7	1	4	1	7	7	1	1	4	4	1	4	n/a	7	1	1	2.1027
2	6	2013-05-10	1	2	1	1	10:48:59	10:53:32	0:04:33	27	2	1	1	1	n/a	1	10:49:16	10:52:38	0:03:22	7	7	1	3	1	7	7	1	1	7	1	2	4	n/a	7	1	1	1.82119
2	7	2013-07-23	1	2	1	1	11:57:41	12:02:10	0:04:29	12	1	1	1	1	n/a	1	11:58:13	12:01:24	0:03:11	5	5	1	4	3	6	7	5	7	7	3	1	3	n/a	7	2	2	1.47672
2	7	2013-07-14	1	2	1	1	13:49:02	13:53:28	0:04:26	35	2	2	1	1	n/a	1	13:49:17	13:53:07	0:03:50	7	7	7	4	1	7	7	7	7	7	1	1	4	n/a	7	1	1	1.00178
2	7	2013-07-14	1	2	1	1	13:49:02	13:53:28	0:04:26	37	2	1	1	1	n/a	1	13:49:17	13:53:07	0:03:50	7	7	7	4	2	7	7	7	7	7	1	1	4	n/a	7	2	1	1.02546
2	7	2013-07-15	1	2	1	1	13:04:15	13:08:41	0:04:26	14	1	2	1	2	n/a	1	13:04:35	13:08:26	0:03:51	7	7	2	5	3	4	7	2	6	3	5	2	0	n/a	5	2	2	1.96148
2	7	2013-07-15	1	2	1	1	13:04:15	13:08:41	0:04:26	16	2	1	1	2	n/a	1	13:04:35	13:08:26	0:03:51	7	7	1	4	1	7	4	7	7	7	1	1	4	n/a	7	2	1	1.15963
2	7	2013-07-15	1	2	1	1	16:40:25	16:44:51	0:04:26	11	1	2	1	2	n/a	1	16:40:48	16:44:45	0:03:57	6	1	7	4	4	7	7	6	6	7	1	1	4	n/a	7	2	2	1.29483
2	7	2013-07-15	1	2	1	1	16:40:25	16:44:51	0:04:26	13	1	1	1	2	n/a	1	16:40:48	16:44:45	0:03:57	5	7	7	4	4	7	7	7	6	7	1	2	0	n/a	5	2	2	1.27185
2	6	2013-05-29	1	2	1	1	10:53:55	10:58:16	0:04:21	10	1	2	1	1	n/a	1	10:54:02	10:56:59	0:02:57	5	7	3	3	4	6	7	4	4	7	4	1	4	n/a	6	1	1	1.76911
2	7	2013-07-07	1	2	1	1	16:46:33	16:50:52	0:04:19	19	2	2	1	1	n/a	1	16:46:36	16:50:39	0:04:03	6	7	3	4	3	3	7	7	6	5	1	1	4	n/a	7	4	3	1.45918
2	7	2013-07-07	1	2	1	1	16:46:33	16:50:52	0:04:19	18	2	1	1	1	n/a	1	16:46:36	16:50:39	0:04:03	5	7	1	4	3	6	7	7	2	1	1	1	4	n/a	6	1	3	1.8487
2	6	2013-05-29	1	2	1	1	9:44:23	9:48:39	0:04:16	23	2	1	1	2	n/a	1	9:44:38	9:47:50	0:03:12	5	7	7	3	3	4	7	6	5	4	5	1	3	n/a	3	1	1	1.82664
2	6	2013-05-29	1	2	1	1	9:44:23	9:48:39	0:04:16	26	2	2	1	2	n/a	1	9:44:38	9:47:50	0:03:12	6	6	5	4	2	7	7	6	7	7	1	2	3	n/a	5	2	2	1.18218
2	7	2013-07-10	1	2	1	1	11:19:21	11:23:33	0:04:12	13	1	2	1	2	n/a	1	11:19:34	11:22:50	0:03:16	5	7	6	4	1	6	7	7	5	7	2	1	3	n/a	6	1	1	1.37711
2	7	2013-07-10	1	2	1	1	11:19:21	11:23:33	0:04:12	12	1	2	1	2	n/a	1	11:19:34	11:22:50	0:03:16	5	7	7	4	1	7	7	7	6	7	1	2	3	n/a	6	1	1	1.21393
2	7	2013-07-10	1	2	1	1	11:19:21	11:23:33	0:04:12	10	1	1	1	2	n/a	1	11:19:34	11:22:50	0:03:16	4	6	1	5	1	7	7	7	5	2	1	1	3	n/a	7	1	1	1.62937
2	7	2013-07-23	1	2	1	1	10:38:30	10:42:40	0:04:10	14	1	1	1	1	n/a	1	10:39:55	10:42:15	0:02:20	6	6	6	2	6	7	7	6	5	6	4	2	0	n/a	5	2	2	1.60463
2	7	2013-07-10	1	2	1	1	10:15:54	10:20:03	0:04:09	20	2	2	1	1	n/a	1	10:16:07	10:19:59	0:03:52	6	5	1	4	3	6	7	7	7	7	1	1	4	n/a	6	3	2	1.15472
2	7	2013-07-10	1	2	1	1	10:15:54	10:20:03	0:04:09	16	2	1	1	1	n/a	1	10:16:07	10:19:59	0:03:52	5	7	1	5	2	6	5	7	6	7	1	2	n/a	n/a	5	1	2	1.35624
2	7	2013-07-13	1	2	1	1	13:27:43	13:31:51	0:04:08	21	2	2	1	1	n/a	1	13:28:19	13:31:47	0:03:28	7	7	5	4	1	5	6	7	7	7	1	2	n/a	n/a	7	1	1	1.13926
2	7	2013-07-13	1	2	1	1	13:27:43	13:31:51	0:04:08	21	2	1	1	1	n/a	1	13:28:19	13:31:47	0:03:28	5	7	1	4	3	7	7	7	3	1	1	1	5	n/a	6	2	1	1.77323
2	7	2013-07-15	1	2	1	1	16:04:29	16:08:34	0:04:05	13	1	1	1	2	n/a	1	16:04:46	16:08:31	0:03:45	6	7	1	5	4	7	7	6	5	6	1	1	5	n/a	6	2	2	1.42497
2	7	2013-07-10	1	2	1	1	15:20:49	15:24:52	0:04:03	19	2	2	1	1	n/a	1	15:20:56	15:24:08	0:03:12	6	7	1	5	2	6	7	5	7	6	2	1	4	n/a	7	3	3	1.418
2	6	2013-04-30	1	2	1	1	11:16:06	11:20:07	0:04:01	34	2	2	1	1	n/a	1	11:18:03	11:19:29	0:01:26	7	4	1	4	1	6	7	5	7	5	6	1	n/a	n/a	3	1	2	1.60869
2	6	2013-04-30	1	2	1	1	11:16:06	11:20:07	0:04:01	13	1	2	1	1	n/a	1	11:18:07	11:19:29	0:01:22	6	6	3	4	2	7	5	6	6	5	2	1	n/a	n/a	5	1	1	1.51636
2	7	2013-07-20	1	2	1	1	12:58:13	13:02:13	0:04:00	12	1	1	1	1	n/a	1	12:58:26	13:01:01	0:02:35	6	7	7	3	6	6	7	6	4	6	4	1	2	n/a	7	2	1	1.68765
2	7	2013-07-20	1	2	1	1	12:58:13	13:02:13	0:04:00	14	1	2	1	1	n/a	1	12:58:26	13:01:01	0:02:35	6	6	7	3	5	3	7	7	7	6	1	1	2	n/a	6	2	2	1.36792
2	6	2013-05-27	1	2	1	1	11:10:17	11:14:14	0:03:57	29	2	1	1	2	n/a	1	11:10:22	11:12:11	0:01:49	5	7	7	4	1	6	7	7	7	7	1	1	n/a	n/a	6	1	3	1.17512
1	2	2013-05-21	1	1	1	1	12:38:25	12:42:20	0:03:55	20	2	2	1	2	2	1	12:38:34	12:41:40	0:03:06	4	7	3	3	2	7	7	4	4	5	2	1	3	n/a	6	1	2	1.76917
1	2	2013-05-21	1	1	1	1	12:38:25	12:42:20	0:03:55	21	2	1	1	2	2	1	12:38:34	12:41:40	0:03:06	6	7	4	3	2	7	6	4	4	5	3	3	n/a	n/a	7	1	1	1.76241
2	7	2013-07-23	1	2	1	1	12:19:42	12:23:32	0:03:50	21	2	1	1	2	n/a	1	12:19:56	12:23:13	0:03:17	6	7	3	4	1	3	7	7	7	5	3	1	5	n/a	6	2	2	1.46596
2	7	2013-07-23	1	2	1	1	12:19:42	12:23:32	0:03:50	21	2	2	1	2	n/a	1	12:19:56	12:23:13	0:03:17	7	7	5	4	4	7	7	6	7	7	2	1	5	n/a	6	1	1	1.22452
1	2	2013-05-01	1	2	1	1	12:11:32	12:15:21	0:03:49	28	2	1	1	1	2	1	12:12:36	12:15:17	0:02:41	5	4	6	4	3	6	7	6	5	4	3	2	n/a	n/a	4	1	1	1.6903
1	2	2013-05-01	1	2	1	1	12:11:32	12:15:21	0:03:49	19	2	1	1	1	2	1	12:12:36	12:15:17	0:02:41	6	7	7	5	5	7	7	6	6	6	6	1	n/a	n/a	6	1	2	1.62563
2	7	2013-07-20	1	2	1	1	15:50:16	15:54:01	0:03:45	12	1	1	1	2	n/a	1	15:50:26	15:53:47	0:03:21	6	7	1	5	4	6	7	4	3	6	2	1	4	n/a	4	2	2	1.74395
2	7	2013-07-08	1	2	1	1	15:37:30	15:41:12	0:03:42	20	2	2	1	2	n/a	1	15:37:36	15:40:56	0:03:20	6	6	7	4	3	4	7	4	4	4	6	2	4	n/a	5	1	1	1.98256
2	7	2013-07-23	1	2	1	1	12:57:53	13:01:29	0:03:36	33	2	1	1	1	n/a	1	12:58:03	13:01:20	0:03:17	7	7	1	4	2	7	7	5	7	6	6	1	4	n/a	6	2	1	1.54098
2	7	2013-07-07	1	2	1	1	12:08:22	12:11:56	0:03:34	10	1	1	1	2	n/a	1	12:09:03	12:11:54	0:02:51	5	7	1	5	2	7	7	7	7	7	1	1	4	n/a	7	1	1	1.15697
2	7	2013-07-07	1	2	1	1	12:08:22	12:11:56	0:03:34	12	1	1	1	2	n/a	1	12:09:03	12:11:54	0:02:51	7	7	5	5	2	6	7	7	7	7	5	1	4	n/a	6	1	1	1.31894
2	7	2013-07-17	1	2	1	1	11:00:45	11:04:18	0:03:33	15	1	1	1	2	n/a	1	11:00:57	11:04:18	0:03:21	7	7	5	5	1	7	7	7	4	7	1	1	0	n/a	7	2	1	1.24607
2	7	2013-07-17	1	2	1	1	11:00:45	11:04:18	0:03:33	15	1	2	1	2	n/a	1	11:00:57	11:04:18	0:03:21	5	7	6	4	4	6	7	6	7	5	6	1	5	n/a	7	2	1	1.67821
2	7	2013-07-10	1	2	1	1	12:09:24	12:12:46	0:03:22	19	2	2	1	2	n/a	1	12:09:38	12:12:42	0:03:04	7	7	7	4	1	7	7	7	7	7	1	1	3	n/a	7	2	2	1.00178
2	7	2013-07-17	1	2	1	1	14:57:32	15:00:51	0:03:19	12	1	2	1	2	n/a	1	14:57:36	15:00:51	0:03:15	6	1	1	4	4	6	7	5	6	6	3	1	3	n/a	6	2	2	1.56178
2	7	2013-07-20	1	2	1	1	11:35:23	11:38:42	0:03:19	20	2	2	1	1	n/a	1	11:35:35	11:38:26	0:02:51	5	6	2	4	2	5	5	6	6	7	1	1	3	n/a	7	1	1	1.46019
2	6	2013-05-13	1	2	1	1	11:42:35	11:45:53	0:03:18	20	2	2	1	1	n/a	1	11:42:49	11:44:49	0:02:00	5	7	1	3	2	6	7	4	5	6	3	1	n/a	n/a	5	1	3	1.69476
2	6	2013-05-13	1	2	1	1	11:42:35	11:45:53	0:03:18	23	2	1	1	1	n/a	1	11:42:49	11:44:49	0:02:00	5	7	5	3	3	6	7	4	4	4	5	1	n/a	n/a	6	1	3	1.93494
2	7	2013-07-07	1	2	1	1	12:24:40	12:27:58	0:03:18	43	2	1	1	1	n/a	1	12:26:00	12:27:49	0:01:49	6	6	2	4	2	5	6	5	4	5	1	1	4	n/a	5	1	3	1.66894
2	7	2013-07-20	1	2	1	1	13:56:57	14:00:15	0:03:18	23	2	2	1	1	n/a	1	13:57:45	14:00:05	0:02:20	6	7	7	4	1	7	7	5	5	7	1	1	0	n/a	6	2	1	1.38497
2	7	2013-07-20	1	2	1	1	13:56:57	14:00:15	0:03:18	26	2	1	1	1	n/a	1	13:57:45	14:00:05	0:02:20	6	7	7	4	2	7	7	7	7	7	1	3	n/a	n/a	n/a	2	1	1.09319
2	7	2013-07-13	1	2	1	1	11:34:08	11:37:25	0:03:17	23	2	1	1	1	n/a	1	11:34:28	11:37:14	0:02:46	7	7	4	4	1	7	7	7	7	7	1	1	5	n/a	7	2	1	1.00178
2	7	2013-07-13	1	2	1	1	11:34:08	11:37:25	0:03:17	20	2	2	1	1	n/a	1	11:34:28	11:37:14	0:02:46	4	5	4	4	2	4	7	4	3	6	3	2	n/a	n/a	6	2	1	1.88744
2	6	2013-05-27	1	2	1	1	10:56:01	10:59:17	0:03:16	34	2	2	1	2	n/a	1	10:56:52	10:58:52	0:02:00	7	7	7	3	1	7	7	7	7	6	1	1	n/a	n/a	6	4	1	1.08375
2	6	2013-05-27	1	2	1	1	10:56:01	10:59:17	0:03:16	62	2	2	1	2	n/a	1	10:56:52	10:58:52	0:02:00	6	6	5	3	4	7	7	5	5	7	6	3	n/a	n/a	n/a	1	2	1.67609
2	7	2013-07-13	1	2	1	1	15:13:31	15:16:46	0:03:15	17	2	2	1	2	n/a	1	15:13:47	15:16:23	0:02:36	6	7	7	3	3	7	7	7	7	1	5	1	0	n/a	7	2	1	1.69304
2	6	2013-04-23	1	2	1	1	12:15:57	12:19:11	0:03:14	23	2	1	1	2	n/a	1	12:16:15	12:18:40	0:02:25	6	4	6	4	2	7	7	7	7	4	1	2	3	n/a	7	1	4	1.30686
2	6	2013-04-23	1	2	1	1	12:15:57	12:19:11	0:03:14	23	2	2	1	2	n/a	1	12:16:15	12:18:40	0:02:25	6	7	7	4	1	7	7	7	6	5	1	1	3	n/a	6	1	2	1.29306
2	6	2013-05-16	1	2	1	1	14:33:04	14:36:17	0:03:13	30	2	1	1	2	n/a	1	14:33:19	14:36:03	0:02:44	4	7	7	4	4	7	7	2	2	4	4	1	n/a	n/a	3	1	2	2.11348
2	6	2013-05-16	1	2	1	1	14:33:04	14:36:17	0:03:13	18	2	2	1	2	n/a	1	14:33:19	14:36:03	0:02:44	6	7	4	4	2	5	7	7	5	7	1	2	n/a	n/a	1	3	2	1.31976
2	6	2013-05-27	1	2	1	1	10:30:31	10:33:42	0:03:11	24	2	2	1	2	n/a	1	10:30:38	10:33:29	0:02:51	6	7	7	4	3	4	7	7	7	6	1	1	3	n/a	6	2	3	1.29804
2	6	2013-05-27	1	2	1	1	10:30:31	10:33:42	0:03:11	24	2	2	1	2	n/a	1	10:30:38	10:33:29	0:02:51	5	7	7	3	4	7	7	7	6	6	1	2	n/a	n/a	6	2	2	1.33736
2	6	2013-05-16	1	2	1	1	10:34:18	10:37:25	0:03:07	18	2	2	1	1	n/a	1	10:34:23	10:36:09	0:01:46	7	7	7	4	5	7	6	4	7	7	4	1	n/a	n/a	n/a	2	3	1.53785
2	6	2013-05-16	1	2	1	1	10:34:18	10:37:25	0:03:07	19	2	1	1	1	n/a	1	10:34:23	10:36:09	0:01:46	6	7	7	4	1	7	7	4	4	7	2	2	n/a	n/a	6	1	2	1.56624
2	7	2013-07-13	1	2	1	1	12:26:31	12:29:28	0:02:57	18	2	1	1	1	n/a	1	12:26:41	12:29:23	0:02:42	4	6	7	3	4	6	7	6	6	4	2	2	n/a	n/a	5	2	2	1.64807
2	7	2013-07-13	1	2	1	1	12:26:31	12:29:28	0:02:57	21	2	1	1	1	n/a	1	12:26:41	12:29:23	0:02:42	5	7	7	4	4	6	7	5	3	3	5	1	2	n/a	5	2	2	1.98582
2	7	2013-07-17	1	2	1	1	14:13:38	14:16:33	0:02:55	13	1	1	1	1	n/a	1	14:13:48	14:16:33	0:02:45	6	7	7	4	4	5	5	4	4	7	7	1	5	n/a	5	2	2	1.93708
2	7	2013-07-17	1	2	1	1	12:30:08	12:33:01	0:02:53	19	2	1	1	1	n/a	1	12:30:23	12:33:01	0:02:38	7	7	7	4	3	7	7	7	7	7	1	1	0	n/a	7	2	2	1.04859
2	7	2013-07-17	1	2	1	1	12:30:08	12:33:01	0:02:53	19	2	1	1	1	n/a	1	12:30:23	12:33:01	0:02:38	7	6	6	3	1	4	7	7	7	7	1	1	0	n/a	7	1	1	1.12893
1	2	2013-08-23	1	1	1	1	11:53:42	11:56:33	0:02:51	11	1	2	1	2	2	1	11:53:55	11:56:29	0:02:34	2	7	5	5	5	7	7	2	4	7	3	1	5	n/a	6	1	1	1.94255
2	7	2013-07-07	1	2	1	1	11:59:36	12:02:26	0:02:50	12	1	2	1	1	n/a	1	12:00:00	12:02:22	0:02:22	6	7	1	4	5	7	7	6	6	6	1	1	n/a	n/a	7	1	1	1.37677
1	2	2013-08-23	1	1	1	1	11:36:20	11:39:09	0:02:49	44	2	2	1	2	2	1	11:37:40	11:39:05	0:01:25	5	7	6	4	3	7	7	6	7	7	1	1	n/a	n/a	3	1	1	1.26058
2	7	2013-07-10	1	2	1	1	12:39:34	12:42:23	0:02:49	17	2	2	1	2	n/a	1	12:39:49	12:41:28	0:01:39	7	7	6	3	2	6	6	4	7	2	2	2	n/a	n/a	6	1	1	1.69326
2	7	2013-07-16	1	2	1	1	10:34:54	10:37:41	0:02:47	18	2	2	1	2	n/a	1	10:35:05	10:37:34	0:02:29	6	7	3	4	2	6	6	5	6	6	3	1	0	n/a	6	2	1	1.56745
1	3	2013-05-05	1	2	1	1	11:25:45	11:28:25	0:02:40	30	2	2	1	1	2	1	11:27:20	11:28:09	0:00:49	7	6	5	4	3	4	7	4	4	5	1	3	n/a	n/a	n/a	2	2	1.69379
2	7	2013-07-08	1	2	1	1	16:05:40	16:08:19	0:02:39	16	2	1	1	1	n/a	1	16:05:44	16:08:14	0:02:30	4	7	2	4	1	4	7	1	1	5	7	1	4	n/a	6	1	1	2.29274
1	2	2013-05-21	1	1	1	1	13:40:17	13:42:54	0:02:37	38	2	2	1	1	2	1	13:40:22	13:41:57	0:01:35	7	7	1	4	1	7	7	7	7	7	1	2	n/a	n/a	4	3	2	1.00178
1	2	2013-05-21	1	1	1	1	13:40:17	13:42:54	0:02:37	39	2	1	1	1	2	1	13:40:22	13:41:57	0:01:35	5	7	1	4	1	5	7	5	5	5	2	1	n/a	n/a	5	1	3	1.65335
2	6	2013-05-09	1	2	1	1	10:45:00	10:47:34	0:02:34	54	2	1	1	1	n/a	1	10:45:16	10:46:51	0:01:35	6	5	4	5	3	7	7	5	6	6	3	1	n/a	n/a	6	1	1	1.51686
2	6	2013-05-09	1	2	1	1	10:45:00	10:47:34	0:02:34	53	2	2	1	1	n/a	1	10:45:16	10:46:51	0:01:35	6	7	7	5	4	5	7	4	7	7	5	2	n/a	n/a	5	1	1	1.63611
2	7	2013-07-10	1	2	1	1	12:27:37	12:30:07	0:02:30	14	1	2	1	1	n/a	1	12:28:07	12:29:56	0:01:49	6	7	7	5	1	7	7	7	n/a	4	1	1	n/a	n/a	7	1	1	n/a
2	7	2013-07-10	1	2	1	1	12:27:37	12:30:07	0:02:30	17	2	2	1	1	n/a	1	12:28:07	12:29:56	0:01:49	7	6	7	5	3	7	7	4	7	7	4	1	n/a	n/a	5	2	1	1.46809
2	6	2013-05-16	1	2	1	1	10:55:58	10:58:20	0:02:22	26	2	1	1	1	n/a	1	10:56:19	10:57:59	0:01:40	6	6	7	3	1	4	7	3	3	6	4	1	n/a	n/a	5	1	1	1.89192
2	6	2013-05-29	1	2	1	1	9:55:58	9:58:20	0:02:22	34	2	2	1	2	n/a	1	9:56:16	9:58:44	0:02:28	6	7	6	3	1	4	7	5	5	7	1	1	n/a	n/a	3	1	1	1.47955
2	7	2013-07-16	1	2	1	1	12:56:31	12:58:51	0:02:20	12	1	1	1	1	n/a	1	12:57:00	12:57:53	0:00:53	5	6	6	4	3	6	7	6	5	5	1	2	0	n/a	6	2	2	1.54509
2	7	2013-07-16	1	2	1	1	12:56:31	12:58:51	0:02:20	12	1	2	1	1	n/a	1	12:57:00	12:57:53	0:00:53	6	7	7	3	2	7	7	7	6	7	1	2	n/a	n/a	4	2	2	1.17393
2	7	2013-07-17	1	2	1	1	11:57:00	11:59:19	0:02:19	12	1	2	1	1	n/a	1	11:57:22	11:59:19	0:01:57	4	5	2	5	3	6	7	5	6	5	2	1	0	n/a	4	2	2	1.64308
1	2	2013-05-21	1	1	1	1	12:27:50	12:30:05	0:02:15	24	2	1	1	2	2	1	12:27:55	12:29:15	0:01:20	5	7	6	3	2	6	7	5	4	5	2	1	n/a	n/a	4	1	1	1.69537
2	6	2013-05-01	1	2	1	1	11:23:22	11:25:37	0:02:15	30	2	2	1	1	n/a	1	11:23:51	11:24:40	0:00:49	7	7	5	4	4	7	7	6	6	6	1	1	n/a	n/a	6	1	2	1.30537
2	6	2013-05-01	1	2	1	1	11:23:22	11:25:37	0:02:15	27	2	2	1	1	n/a	1	11:23:51	11:24:40	0:00:49	7	7	7	4	4	5	7	7	6	5	2	2	n/a	n/a	n/a	2	2	1.4151
2	7	2013-07-16	1	2	1	1	11:30:36	11:32:51	0:02:15	12	1	2	1	2	n/a	1	11:30:51	11:32:43	0:01:52	4	4	5	5	6	7	6	5	5	5	3	2	0	n/a	4	2	2	1.78873
2	7	2013-07-16	1	2	1	1	11:30:36	11:32:51	0:02:15	14	1	2	1	2	n/a	1	11:30:51	11:32:43	0:01:52	5	5	7	5	3	7	7	6	7	7	1	1	0	n/a	6	1	1	1.26058
1	2	2013-05-21	1	1	1	1	11:12:45	11:14:55	0:02:10	20	2	1	1	1	2	1	11:12:59	11:14:10	0:01:11	3	4	6	5	1	7	7	4	3	4	4	2	n/a	n/a	4	2	3	1.96935
1	2	2013-05-21	1	1	1	1	11:12:45	11:14:55	0:02:10	16	2	1	1	1	2	1	11:12:59	11:14:10	0:01:11	6	7	5	3	2	7	7	7	7	7	1	1	n/a	n/a	6	1	2	1.09319
2	6	2013-05-16	1	2	1	1	14:47:55	14:50:03	0:02:08	27	2	2	1	1	n/a	1	14:48:06	14:49:45	0:01:39	7	7	6	3	3	3	6	6	6	6	3	2	n/a	n/a	6	1	3	1.55879
2	6	2013-05-16	1	2	1	1	14:47:55	14:50:03	0:02:08	37	2	1	1	1	n/a	1	14:48:06	14:49:45	0:01:39	6	6	1	3	1	7	7	7	4	4	4	1	n/a	n/a	5	1	1	1.63013
2	7	2013-07-14	1	2	1	1	15:12:31	15:14:37	0:02:06	23	2	1	1	2	n/a	1	15:12:36	15:14:33	0:01:57	7	6	1	5	2	7	7	7	4	5	1	1	0	n/a	4	2	1	1.39376
2	7	2013-07-14	1	2	1	1	15:12:31	15:14:37	0:02:06	22	2	2	1	2	n/a	1	15:12:36	15:14:33	0:01:57	7	7	6	5	1	7	7	7	6	5	1	1	0	n/a	6	2	1	1.23632
2	7	2013-07-20	1	2	1	1	14:48:54	14:51:00	0:02:06	12	1	1	1	1	n/a	1	14:49:21	14:50:55	0:01:34	5	7	7	5	6	5	7	7	6	7	1	1	0	n/a	7	2	2	1.3763
1	2	2013-05-21	1	1	1	1	13:20:19	13:22:20	0:02:01	21	2	2	1	1	2	1	13:20:25	13:21:41	0:01:16	5	7	4	4	3	7	5	7	7	6	2	2	n/a	n/a	5	1	2	1.39082
1	2	2013-05-21	1	1	1	1	13:20:19	13:22:20	0:02:01	21	2	1	1	1	2	1	13:20:25	13:21:41	0:01:16	6	7	2	5	4	7	7	4	6	6	3	1	4	n/a	4	1	2	1.59729
2	7	2013-07-16	1	2	1	1	12:11:10	12:13:10	0:02:00	13	1	1	1	2	n/a	1	12:11:23	12:12:57	0:01:34	6	7	4	5	3	7	7	7	6	7	1	1	0	n/a	7	1	1	1.1942
2	7	2013-07-16	1	2	1	1	12:11:10	12:13:10	0:02:00	11	1	2	1	2	n/a	1	12:11:23	12:12:57	0:01:34	5	7	4	5	6	6	7	7	6	7	2	1	0	n/a	5	2	2	1.39761
1	1	2013-05-01	1	1	1	1	13:45:56	13:47:54	0:01:58	19	2	1	1	2	2	1	13:46:02	13:46:58	0:00:56	6	7	6	3	4	6	7	5	4	3	7	1	n/a	n/a	3	1	2	1.97883
1	1	2013-05-01	1	1	1	1	13:45:56	13:47:54	0:01:58	20	2	2	1	2	2	1	13:46:02	13:46:58	0:00:56	7	5	3	3	1	7	7	7	7	7	1	2	n/a	n/a	6	2	2	1.00178
2	7	2013-07-16	1	2	1	1	10:28:55	10:30:49	0:01:54	14	1	1	1	2	n/a	1	10:29:08	10:30:43	0:01:35	6	7	4	4	3	7	7	6	6	5	2	1	0	n/a	0	2	2	1.45598
2	6	2013-04-23	1	2	1	1	11:26:13	11:28:05	0:01:52	22	2	2	1	1	n/a	1	11:27:08	11:27:19	0:00:11	5	6	7	4	2	6	7	5	5	4	2	3	n/a	n/a	n/a	1	2	1.6918
2	7	2013-07-21	1	2	1	1	14:23:13	14:24:59	0:01:46	26	2	2	1	2	n/a	1	14:23:25	14:24:53	0:01:28	7	7	1	3	4	7	7	1	3	7	7	1	0	n/a	4	2	2	1.9978
2	7	2013-07-21	1	2	1	1	14:23:13	14:24:59	0:01:46	25	2	1	1	2	n/a	1	14:23:25	14:24:53	0:01:28	7	7	7	3	7	7	7	7	3	7	7	1	0	n/a	7	2	2	1.70888
2	7	2013-07-07	1	2	1	1	14:04:09	14:05:52	0:01:43	29	2	2	1	1	n/a	1	14:04:17	14:04:56	0:00:39	5	7	7	5	1	5	7	6	3	7	1	1	n/a	n/a	4	1	2	1.55108
2	7	2013-07-20	1	2	1	1	14:42:16	14:43:51	0:01:35	22	2	2	1	1	n/a	1	14:42:36	14:43:46	0:01:10	7	6	5	4	4	4	7	5	6	6	3	1	0	n/a	6	1	1	1.57362
2	7	2013-07-20	1	2	1	1	14:42:16	14:43:51	0:01:35	23	2	1	1	1	n/a	1	14:42:36	14:43:46	0:01:10	6	7	6	4	1	7	7	6	6	6	2	3	n/a	n/a	n/a	2	1	1.36124
1	2	2013-05-21	1	1	1	1	12:19:32	12:21:06	0:01:34	24	2	2	1	2	2	1	12:19:38	12:20:26	0:00:48	7	6	6	4	1	2	7	7	7	7	1	3	n/a	n/a	n/a	2	4	1.20628
1	2	2013-05-21	1	1	1	1	12:19:32	12:21:06	0:01:34	27	2	1	1	2	2	1	12:19:38	12:20:26	0:00:48	4	6	4	5	3	5	7	5	5	6	2	1	n/a	n/a	4	1	1	1.67395
2	7	2013-07-16	1	2	1	1	14:07:00	14:08:32	0:01:32	24	2	1	1	2	n/a	1	14:07:16	14:08:27	0:01:11	5	7	2	4	1	5	5	4	3	3	2	2	0	n/a	4	2	1	1.9676
2	7	2013-07-16	1	2	1	1	14:07:00	14:08:32	0:01:32	22	2	1	1	2	n/a	1	14:07:16	14:08:27	0:01:11	6	6	1	4	1	5	7	7	7	6	1	1	0	n/a	3	1	1	1.22419
2	6	2013-05-13	1	2	1	1	11:55:55	11:57:25	0:01:30	20	2	1	1	1	n/a	1	11:56:22	11:56:31	0:00:09	7	6	5	3	1	5	7	7	7	5	1	1	n/a	n/a	n/a	1	5	1.23534
2	7	2013-07-14	1	2	1	1	14:00:06	14:01:31	0:01:25	13	1	2	1	2	n/a	1	14:00:20	14:01:28	0:01:08	5	4	6	3	4	6	7	4	3	4	3	1	0	n/a	6	2	2	1.91733
2	6	2013-05-01	1	2	1	1	11:37:14	11:38:31	0:01:17	61	2	1	1	2	n/a	1	11:37:31	11:37:57	0:00:26	7	7	7	5	6	7	7	7	7	7	1	1	1	n/a	7	1	1	1.11513
2	7	2013-07-07	1	2	1	1	14:38:08	14:39:24	0:01:16	34	2	2	1	1	n/a	1	14:38:16	14:38:50	0:00:34	6	6	6	3	3	6	6	5	5	6	2	1	n/a	n/a	5	1	4	1.59327
2	6	2013-05-29	1	2	1	1	9:39:06	9:40:20	0:01:14	50	2	1	1	1	n/a	1	9:39:22	9:40:05	0:00:43	5	7	7	5	3	6	7	5	4	4	1	3	n/a	n/a	n/a	1	4	1.71574
2	6	2013-05-29	1	2	1	1	9:39:06	9:40:20	0:01:14	19	2	2	1	1	n/a	1	9:39:22	9:40:05	0:00:43	6	6	6	5	3	6	7	7	6	6	1	2	n/a	n/a	6	1	2	1.29898
2	7	2013-07-17	1	2	1	1	15:08:34	15:09:48	0:01:14	14	1	2	1	2	n/a	1	15:08:45	15:09:48	0:01:03	7	6	7	3	1	7	7	3	3	3	3	1	0	n/a	7	2	2	1.87837
2	6	2013-04-30	1	2	1	1	11:29:28	11:30:31	0:01:03	18	2	1	1	2	n/a	1	11:29:37	11:30:16	0:00:39	7	7	6	3	4	7	7	5	5	6	1	1	n/a	n/a	n/a	1	5	1.44552
2	6	2013-04-30	1	2	1	1	11:29:28	11:30:31	0:01:03	18	2	2	1	2	n/a	1	11:29:42	11:30:16	0:00:34	5	4	4	5	4	4	4	6	3	7	5	1	n/a	n/a	n/a	1	2	1.89183
2	6	2013-05-20	1	2	1	1	11:01:26	11:02:27	0:01:01	11	1	2	1	1	n/a	1	11:01:40	11:02:16	0:00:36	5	6	6	3	3	5	6	6	6	5	2	1	n/a	n/a	5	1	1	1.59929
2	7	2013-07-21	1	2	1	1	14:30:18	14:31:19	0:01:01	16	2	1	1	2	n/a	1	14:30:26	14:31:14	0:00:48	7	7	5	5	1	6	7	7	7	4	2	1	0	n/a	7	2	2	1.32518
2	7	2013-07-21	1	2	1	1	14:30:18	14:31:19	0:01:01	15	1	2	1	2	n/a	1	14:30:26	14:31:14	0:00:48	5	6	1	4	1	5	7	2	2	4	5	1	0	n/a	5	2	2	2.12353
2	7	2013-07-08	1	2	1	1	16:25:21	16:25:36	0:00:15	12	1	2	1	2	n/a	1	16:25:22	16:25:30	0:00:08	4	7	7	3	1	7	7	1	1	6	7	1	n/a	n/a	4	1	1	2.19426
1	3	2013-05-05	1	2	1	1	12:45:36	n/a	n/a	20	2	2	1	2	2	1	12:45:45	12:50:01	0:04:16	7	7	6	4	1	5	7	7	7	7	4	1	3	n/a	6	2	2	1.27769
1	3	2013-05-05	1	2	1	1	12:45:36	n/a	n/a	19	2	1	1	2	2	1	12:45:45	12:50:01	0:04:16	7	7	7	4	1	7	7	5	5	4	3	2	3	n/a	3	1	2	1.6082
1	1	2013-05-27	1	2	1	1	11:13:45	11:18:10	n/a	44	2	2	1	2	1	1	11:15:00	11:18:10	n/a	6	7	7	3	1	7	7	6	5	5	1	3	n/a	n/a	7	1	2	1.43441
1	1	2013-05-27	1	2	1	1	11:13:45	11:18:10	n/a	46	2	1	1	2	1	1	11:15:00	11:18:10	n/a	6	7	6	5	1	5	7	6	6	6	1	2	5	n/a	6	1	2	1.37265
1	1	2013-05-27	1	1	1	1	11:25:30	11:38:50	n/a	34	2	2	1	1	2	1	11:25:35	11:31:00	n/a	5	7	1	5	1	5	7	5	4	6	4	1	n/a	n/a	6	1	2	1.74486
1	1	2013-05-27	1	1	1	1	11:32:35	11:34:55	n/a	23	2	2	1	1	2	1	11:32:47	11:33:50	n/a	4	7	5	3	3	3	7	4	5	3	3	1	n/a	n/a	3	2	3	1.96149
1	1	2013-05-27	1	1	1	1	11:38:35	11:41:15	n/a	16	1	1	1	2	2	1	11:38:46	11:41:10	n/a	4	6	5	3	3	6	6	6	6	6	1	2	n/a	n/a	5	2	2	1.51346
1	1	2013-05-27	1	1	1	1	11:42:28	11:53:15	n/a	59	2	2	1	1	1	1	11:48:30	n/a	n/a	5	7	1	3	1	5	7	7	7	7	1	1	3	n/a	6	n/a	4	1.21293
1	1	2013-05-27	1	1	1	1	11:59:05	12:05:45	n/a	40	2	2	1	2	1	1	12:01:20	n/a	n/a	7	7	1	5	1	7	7	7	7	7	1	2	5	n/a	7	2	4	1.00178
1	1	2013-05-27	1	1	1	1	11:59:23	12:05:55	n/a	23	2	1	1	2	1	1	12:01:20	n/a	n/a	5	7	4	5	4	4	6	6	6	5	2	2	6	n/a	6	2	3	1.64196
1	1	2013-05-27	1	1	1	1	11:59:23	12:05:55	n/a	22	2	1	1	2	1	1	12:01:20	n/a	n/a	7	7	7	5	1	6	7	7	7	7	1	1	n/a	n/a	6	1	4	1.04589
1	1	2013-05-27	1	1	1	1	12:07:00	12:16:15	n/a	33	2	2	1	2	2	1	12:12:28	12:16:10	n/a	7	7	7	3	1	7	7	4	4	5	2	1	2	n/a	7	1	2	1.62833
1	1	2013-05-27	1	1	1	1	12:07:00	12:16:15	n/a	15	1	2	1	1	2	1	12:12:28	12:16:10	n/a	7	7	7	3	7	7	7	7	7	7	1	3	2	n/a	7	2	2	1.13644
1	1	2013-05-27	1	1	1	1	12:07:00	12:16:15	n/a	13	1	2	1	1	2	1	12:12:28	12:16:10	n/a	5	6	4	3	3	6	7	4	4	5	6	2	n/a	n/a	5	1	1	1.92938
1	1	2013-05-27	1	1	1	1	12:16:12	12:21:51	n/a	27	2	1	1	1	2	1	12:19:55	12:21:17	n/a	7	6	5	4	2	7	7	7	7	7	1	2	n/a	n/a	3	1	1	1.02546
1	1	2013-05-27	1	1	1	1	12:23:52	12:29:00	n/a	14	1	2	1	1	2	1	12:24:10	12:25:30	n/a	3	6	4	4	2	7	7	7	7	6	1	1	n/a	n/a	3	1	1	1.34035
1	2	2013-05-02	1	1	2	1	12:05:35	12:17:25	0:11:50	23	2	2	1	1	1	1	12:10:00	12:10:34	0:00:34	6	7	7	3	1	7	7	7	7	7	1	3	n/a	n/a	n/a	3	4	1.07102
1	2	2013-05-02	1	1	2	1	12:05:35	12:17:25	0:11:50	21	2	2	1	1	1	1	12:10:00	12:10:34	0:00:34	7	7	7	5	1	7	7	7	6	7	1	3	n/a	n/a	n/a	1	2	1.08932
2	6	2013-08-06	1	2	2	1	10:51:15	11:00:35	0:09:20	14	1	1	1	1	n/a	1	10:51:55	10:57:54	0:05:59	6	7	4	4	2	5	7	5	6	6	2	1	n/a	10	6	1	1	1.51131
1	2	2013-08-30	1	2	2	1	13:53:11	14:02:10	0:08:59	13	1	2	1	2	2	1	13:59:10	14:02:03	0:02:53	6	5	5	5	4	6	4	6	7	7	1	1	n/a	8	7	1	1	1.38744
1	2	2013-08-30	1	2	2	1	13:53:11	14:02:10	0:08:59	17	2	2	1	2	2	1	13:59:10	14:02:03	0:02:53	6	5	7	5	3	6	7	7	7	7	1	2	n/a	n/a	6	1	3	1.15472
1	2	2013-08-30	1	2	2	1	13:53:11	14:02:10	0:08:59	50	2	2	1	2	2	1	13:59:10	14:02:03	0:02:53	4	7	6	5	5	6	5	7	6	6	1	2	n/a	8	6	1	3	1.51584
1	1	2013-05-02	1	2	2	1	14:51:15	14:58:19	0:07:04	19	2	2	1	1	2	1	14:51:29	14:57:03	0:05:34	7	7	5	5	1	7	7	7	7	7	1	1	n/a	10	5	3	2	1.00178
1	2	2013-08-30	1	2	2	1	12:07:05	12:14:02	0:06:57	47	2	2	1	2	1	1	12:07:13	12:12:17	0:05:04	6	5	4	5	1	7	7	4	4	6	1	2	n/a	8	7	1	3	1.57309
2	7	2013-07-30	1	2	2	1	10:38:06	10:44:24	0:06:18	16	2	2	1	1	n/a	1	10:38:18	10:44:03	0:05:45	6	7	7	5	2	7	7	5	5	6	6	2	n/a	10	5	2	1	1.6983
2	7	2013-07-30	1	2	2	1	10:38:06	10:44:24	0:06:18	18	2	2	1	1	n/a	1	10:38:18	10:44:03	0:05:45	5	7	6	5	3	6	7	7	5	5	1	1	n/a	10	6	1	1	1.47812
2	7	2013-07-30	1	2	2	1	15:04:34	15:10:30	0:05:56	11	1	2	1	1	n/a	1	15:04:56	15:10:26	0:05:30	6	5	6	5	4	6	7	7	6	6	1	1	n/a	10	7	2	2	1.31732
2	7	2013-07-30	1	2	2	1	15:04:34	15:10:30	0:05:56	11	1	2	1	1	n/a	1	15:04:56	15:10:26	0:05:30	5	6	7	5	2	7	7	7	7	6	1	1	n/a	10	3	2	2	1.22862
2	7	2013-07-31	1	2	2	1	15:17:06	15:22:53	0:05:47	14	1	1	1	1	n/a	1	15:18:56	15:22:51	0:03:55	6	4	7	3	2	7	7	5	5	5	1	1	n/a	10	5	2	1	1.51921
2	7	2013-07-30	1	2	2	1	15:16:50	15:22:23	0:05:33	10	1	1	1	2	n/a	1	15:16:57	15:22:05	0:05:08	4	7	5	3	4	6	7	3	4	6	1	1	n/a	10	5	2	2	1.7884
1	2	2013-05-02	1	1	2	1	12:19:31	12:24:38	0:05:07	56	2	2	1	2	1	1	12:21:00	12:24:36	0:03:36	7	7	7	4	1	6	7	4	4	5	4	1	n/a	n/a	4	1	1	1.74374
1	2	2013-05-02	1	1	2	1	12:19:31	12:24:38	0:05:07	30	2	2	1	2	1	1	12:21:00	12:24:36	0:03:36	5	6	4	5	3	5	7	5	6	7	1	2	n/a	n/a	5	1	1	1.46806
2	7	2013-07-30	1	2	2	1	11:32:10	11:37:14	0:05:04	18	2	2	1	2	n/a	1	11:32:14	11:36:03	0:03:49	5	6	5	5	2	4	7	4	4	5	4	1	n/a	10	7	1	1	1.8858
2	7	2013-07-30	1	2	2	1	11:32:10	11:37:14	0:05:04	14	1	1	1	2	n/a	1	11:32:14	11:36:03	0:03:49	6	7	4	5	1	7	7	3	5	1	7	1	n/a	0	5	2	2	2.06041
2	7	2013-07-25	1	2	2	1	11:02:22	11:07:06	0:04:44	15	1	1	1	1	n/a	1	11:04:01	11:07:01	0:03:00	6	6	7	5	3	6	6	7	7	7	1	2	n/a	10	7	2	2	1.20295
2	7	2013-07-06	1	2	2	1	15:30:56	15:35:39	0:04:43	13	1	2	1	2	n/a	1	15:30:58	15:35:36	0:04:38	5	6	3	3	2	6	7	7	5	7	7	1	n/a	n/a	6	1	1	1.6406
1	2	2013-08-28	1	1	2	1	12:09:00	12:13:34	0:04:34	49	2	2	1	1	1	1	12:10:10	12:12:19	0:02:09	5	7	5	4	1	4	7	7	7	7	1	1	5	n/a	5	1	2	1.24961
2	7	2013-07-06	1	2	2	1	15:05:17	15:09:38	0:04:21	10	1	2	1	2	n/a	1	15:05:19	15:09:36	0:04:17	5	5	2	5	3	5	7	6	5	6	1	1	n/a	n/a	7	1	1	1.51878
2	6	2013-05-30	1	2	2	1	11:21:49	11:26:07	0:04:18	41	2	2	1	1	n/a	1	11:22:01	11:24:53	0:02:52	7	7	7	5	1	7	7	7	1	7	2	1	n/a	99	7	1	1	1.50042
2	6	2013-05-30	1	2	2	1	11:21:49	11:26:07	0:04:18	9	1	1	1	1	n/a	1	11:22:01	11:24:53	0:02:52	6	4	2	5	4	7	7	6	4	6	1	1	n/a	99	n/a	1	1	1.48782
2	7	2013-07-30	1	2	2	1	14:42:30	14:46:45	0:04:15	24	2	2	1	2	n/a	1	14:42:56	14:46:40	0:03:44	6	6	7	4	2	6	7	2	3	5	3	1	n/a	10	6	2	2	1.91591
2	7	2013-07-30	1	2	2	1	14:42:30	14:46:45	0:04:15	28	2	1	1	2	n/a	1	14:42:56	14:46:40	0:03:44	6	6	7	5	2	4	7	7	7	4	1	2	n/a	10	7	2	1	1.4067
2	7	2013-07-31	1	2	2	1	14:28:39	14:32:53	0:04:14	17	2	2	1	1	n/a	1	14:29:08	14:32:19	0:03:11	5	3	5	5	1	4	7	4	4	5	5	2	n/a	10	5	2	2	1.91251
2	7	2013-07-31	1	2	2	1	14:28:39	14:32:53	0:04:14	16	2	1	1	1	n/a	1	14:29:08	14:32:19	0:03:11	6	2	7	4	2	7	7	5	4	5	3	2	n/a	10	7	2	1	1.6703
2	7	2013-07-30	1	2	2	1	11:10:16	11:14:21	0:04:05	11	1	1	1	2	n/a	1	11:10:21	11:13:37	0:03:16	7	7	6	5	4	5	7	7	7	7	3	1	n/a	8	7	2	2	1.27555
2	7	2013-07-30	1	2	2	1	12:18:27	12:22:30	0:04:03	10	1	1	1	2	n/a	1	12:18:31	12:22:26	0:03:55	4	2	4	5	3	6	7	6	7	7	3	1	n/a	10	6	2	2	1.45662
1	2	2013-05-02	1	1	2	1	12:43:30	12:47:30	0:04:00	19	2	2	1	1	2	1	12:43:40	12:46:10	0:02:30	4	6	6	5	1	4	7	4	4	3	3	2	n/a	n/a	4	1	2	1.96067
1	2	2013-05-02	1	1	2	1	12:43:30	12:47:30	0:04:00	19	2	1	1	1	2	1	12:43:40	12:46:10	0:02:30	5	7	7	5	3	2	7	7	7	5	1	1	n/a	7	5	1	2	1.47647
1	2	2013-08-30	1	2	2	1	12:24:32	12:28:30	0:03:58	28	2	2	1	2	1	1	12:25:40	12:28:27	0:02:47	7	4	4	4	1	7	7	1	1	5	4	1	n/a	8	3	1	1	2.02655
2	7	2013-07-31	1	2	2	1	11:02:58	11:06:56	0:03:58	11	1	1	1	1	n/a	1	11:03:09	11:06:46	0:03:37	4	7	7	5	4	7	7	7	7	7	1	1	n/a	10	7	2	2	1.25621
2	7	2013-07-31	1	2	2	1	11:02:58	11:06:56	0:03:58	16	2	2	1	1	n/a	1	11:03:09	11:06:46	0:03:37	6	5	7	4	1	7	7	7	7	4	1	1	n/a	10	6	2	1	1.28837
2	7	2013-07-24	1	2	2	1	15:00:46	15:04:43	0:03:57	16	2	2	1	1	n/a	1	15:01:35	15:04:40	0:03:05	6	7	6	4	4	7	7	3	2	5	7	1	n/a	10	5	2	1	2.06268
2	7	2013-07-30	1	2	2	1	14:29:50	14:33:47	0:03:57	21	2	2	1	2	n/a	1	14:30:05	14:33:39	0:03:34	7	7	2	5	3	6	7	7	7	6	1	1	n/a	10	5	1	1	1.16653
1	2	2013-08-30	1	2	2	1	11:26:15	11:30:00	0:03:45	8	1	2	1	2	2	1	11:26:20	11:29:55	0:03:35	4	7	1	5	4	7	7	7	1	1	1	1	n/a	8	6	1	1	1.92404
1	2	2013-08-30	1	2	2	1	11:26:15	11:30:00	0:03:45	12	1	2	1	2	2	1	11:26:20	11:29:55	0:03:35	4	7	1	5	1	7	1	1	1	1	7	1	n/a	8	7	1	1	2.52028
1	2	2013-08-30	1	2	2	1	11:26:15	11:30:00	0:03:45	58	2	2	1	2	2	1	11:26:20	11:29:55	0:03:35	6	7	7	5	2	6	7	7	7	7	1	1	n/a	n/a	7	1	1	1.13375
1	2	2013-04-30	1	1	2	1	12:15:50	12:19:25	0:03:35	25	2	1	1	1	2	1	12:16:05	12:17:33	0:01:28	6	6	2	3	3	7	7	6	6	7	6	1	n/a	4	5	1	2	1.54135
1	2	2013-04-30	1	1	2	1	11:25:50	11:29:20	0:03:30	14	1	1	1	1	2	1	11:28:00	11:29:00	0:01:00	5	6	6	5	3	7	4	3	3	3	7	1	n/a	2	5	1	1	2.20231
1	2	2013-04-30	1	1	2	1	11:25:50	11:29:20	0:03:30	13	1	1	1	1	2	1	11:28:00	11:29:00	0:01:00	6	5	5	3	5	6	7	4	5	5	3	1	n/a	n/a	n/a	n/a	n/a	1.7446
2	6	2013-05-24	1	2	2	1	15:30:05	15:33:29	0:03:24	18	2	1	1	1	n/a	1	15:30:14	15:30:49	0:00:35	6	6	5	4	2	5	7	6	5	6	2	1	n/a	1	4	1	3	1.50487
2	6	2013-05-24	1	2	2	1	15:30:05	15:33:29	0:03:24	19	2	2	1	1	n/a	1	15:30:14	15:30:49	0:00:35	6	7	4	4	2	6	7	7	6	5	1	2	n/a	n/a	3	1	5	1.34547
1	2	2013-05-02	1	1	2	1	12:36:30	12:39:48	0:03:18	19	2	2	1	2	1	1	12:37:55	12:39:46	0:01:51	6	7	7	4	1	7	7	6	6	6	4	1	n/a	5	n/a	2	2	1.46692
1	2	2013-05-02	1	1	2	1	12:36:30	12:39:48	0:03:18	22	2	1	1	2	1	1	12:37:55	12:39:46	0:01:51	6	7	7	4	1	7	7	6	6	6	2	n/a	n/a	5	5	2	2	1.36124
1	2	2013-08-30	1	2	2	1	14:11:17	14:14:29	0:03:12	16	2	2	1	2	2	1	14:11:27	14:13:33	0:02:06	6	5	4	4	2	4	7	2	2	5	5	1	n/a	n/a	6	1	2	2.08164
1	2	2013-08-30	1	2	2	1	14:11:17	14:14:29	0:03:12	16	2	2	1	2	2	1	14:11:27	14:13:33	0:02:06	7	7	5	4	3	7	7	7	4	5	1	1	n/a	n/a	6	1	2	1.41087
2	6	2013-05-30	1	2	2	1	11:00:45	11:03:55	0:03:10	12	1	2	1	2	n/a	1	11:01:43	11:03:02	0:01:19	5	6	4	3	3	7	7	7	5	6	1	1	n/a	n/a	5	1	1	1.38694
2	6	2013-05-30	1	2	2	1	11:00:45	11:03:55	0:03:10	14	1	1	1	2	n/a	1	11:01:43	11:03:02	0:01:19	4	6	5	5	5	6	7	7	6	7	1	1	n/a	n/a	5	1	1	1.37819
2	7	2013-07-31	1	2	2	1	11:51:57	11:55:02	0:03:05	12	1	1	1	1	n/a	1	11:52:13	11:54:29	0:02:16	7	4	6	3	2	7	6	7	4	5	1	1	n/a	4	7	2	2	1.43397
2	6	2013-05-30	1	2	2	1	13:15:05	13:18:09	0:03:04	12	1	2	1	1	n/a	1	13:15:49	13:17:27	0:01:38	6	4	4	5	4	6	6	4	4	5	3	1	n/a	n/a	5	1	1	1.81449
2	6	2013-05-30	1	2	2	1	13:15:05	13:18:09	0:03:04	47	2	2	1	1	n/a	1	13:16:20	13:17:22	0:01:02	7	4	5	3	1	7	7	5	6	6	3	2	n/a	n/a	6	1	1	1.43575
2	7	2013-07-29	1	2	2	1	11:24:57	11:27:45	0:02:48	11	1	2	1	2	n/a	1	11:25:04	11:27:41	0:02:37	5	4	5	5	3	7	7	6	7	6	5	1	n/a	10	6	2	2	1.53549
1	1	2013-05-02	1	2	2	1	15:10:58	15:13:35	0:02:37	12	1	1	1	1	2	1	15:12:30	15:12:54	0:00:24	5	6	5	5	1	7	7	3	6	1	5	1	n/a	n/a	4	1	1	1.97659
2	6	2013-05-30	1	2	2	1	12:52:46	12:55:21	0:02:35	22	2	2	1	1	n/a	1	12:52:57	12:54:53	0:01:56	5	7	7	3	1	5	7	7	6	6	1	1	n/a	n/a	5	1	1	1.35099
2	6	2013-05-30	1	2	2	1	12:52:46	12:55:21	0:02:35	12	1	2	1	1	n/a	1	12:52:57	12:54:53	0:01:56	5	4	6	3	3	5	7	6	5	6	3	1	n/a	n/a	5	1	1	1.61417
2	7	2013-07-29	1	2	2	1	10:32:50	10:35:24	0:02:34	11	1	1	1	1	n/a	1	10:34:07	10:35:22	0:01:15	5	4	5	4	1	6	7	6	5	6	1	1	n/a	4	6	2	2	1.45616
2	6	2013-05-30	1	2	2	1	11:08:19	11:10:51	0:02:32	12	1	2	1	2	n/a	1	11:08:24	11:10:40	0:02:16	5	4	1	3	1	1	7	1	1	7	7	1	n/a	n/a	3	1	1	2.24548
2	6	2013-05-30	1	2	2	1	11:08:19	11:10:51	0:02:32	12	1	2	1	2	n/a	1	11:08:24	11:10:40	0:02:16	6	5	n/a	1	4	7	7	4	3	2	1	1	n/a	n/a	7	1	1	1.86691
1	2	2013-08-28	1	1	2	1	12:07:18	12:09:46	0:02:28	8	2	2	1	2	2	1	12:08:42	12:09:45	0:01:03	6	3	7	3	7	1	7	7	7	7	1	3	n/a	n/a	n/a	n/a	n/a	1.40601
1	2	2013-08-28	1	1	2	1	12:07:18	12:09:46	0:02:28	13	1	2	1	2	1	1	12:08:42	12:09:45	0:01:03	7	6	4	3	1	7	7	7	6	6	5	n/a	n/a	n/a	n/a	n/a	n/a	1.39831
1	2	2013-08-28	1	1	2	1	12:07:18	12:09:46	0:02:28	44	2	1	1	2	2	1	12:08:42	12:09:45	0:01:03	7	7	7	3	1	7	7	5	5	7	7	3	n/a	n/a	1	1	1	1.63439
1	1	2013-05-02	1	2	2	1	14:38:12	14:40:38	0:02:26	19	2	2	1	1	2	1	14:39:30	14:40:34	0:01:04	5	6	4	3	3	4	5	4	7	7	6	n/a	n/a	n/a	4	3	3	1.79988
1	1	2013-05-02	1	2	2	1	14:38:12	14:40:38	0:02:26	19	2	2	1	1	2	1	14:39:30	14:40:34	0:01:04	7	6	6	4	4	4	5	6	7	7	1	1	n/a	n/a	6	3	3	1.35955
2	7	2013-07-09	1	2	2	1	12:42:16	12:44:39	0:02:23	13	1	2	1	1	n/a	1	12:42:36	12:44:35	0:01:59	1	7	6	4	1	7	7	7	7	7	1	1	n/a	n/a	7	1	1	1.36552
2	6	2013-05-30	1	2	2	1	13:09:43	13:12:04	0:02:21	12	1	2	1	1	n/a	1	13:11:33	13:11:47	0:00:14	5	6	7	4	5	7	7	7	4	6	1	2	n/a	n/a	5	1	1	1.48412
2	7	2013-07-24	1	2	2	1	14:32:42	14:35:01	0:02:19	13	1	1	1	2	n/a	1	14:32:54	14:34:33	0:01:39	5	5	2	5	1	3	7	7	7	7	1	2	n/a	3	5	1	2	1.28523
2	7	2013-07-09	1	2	2	1	14:30:41	14:32:55	0:02:14	14	1	1	1	1	n/a	1	14:30:51	14:32:42	0:01:51	6	7	5	3	4	7	7	7	5	6	2	1	n/a	n/a	5	1	1	1.40624
2	7	2013-07-24	1	2	2	1	14:32:42	14:34:45	0:02:03	15	1	2	1	2	n/a	1	14:32:54	14:34:27	0:01:33	7	7	6	5	2	6	6	7	7	6	1	1	n/a	3	6	2	2	1.19437
2	7	2013-07-09	1	2	2	1	13:51:33	13:53:35	0:02:02	20	2	1	1	2	n/a	1	13:51:58	13:53:20	0:01:22	5	7	3	5	2	7	7	4	6	6	2	2	n/a	n/a	2	1	1	1.56507
2	7	2013-07-09	1	2	2	1	13:51:33	13:53:35	0:02:02	21	2	1	1	2	n/a	1	13:51:58	13:53:20	0:01:22	7	5	1	4	1	7	7	7	7	7	1	1	n/a	n/a	6	3	4	1.00178
2	7	2013-07-25	1	2	2	1	13:39:36	13:41:36	0:02:00	14	1	1	1	2	n/a	1	13:39:47	13:40:55	0:01:08	5	6	4	3	2	7	7	7	6	7	1	1	n/a	5	7	2	2	1.23354
2	7	2013-07-30	1	2	2	1	15:38:04	15:40:04	0:02:00	14	1	2	1	2	n/a	1	15:38:18	15:39:35	0:01:17	5	4	6	3	4	6	6	7	7	6	1	1	n/a	3	7	2	2	1.34518
2	7	2013-07-30	1	2	2	1	15:38:04	15:40:04	0:02:00	15	1	2	1	2	n/a	1	15:38:18	15:39:35	0:01:17	5	7	4	3	1	6	7	6	4	6	2	2	n/a	3	5	2	2	1.56617
2	7	2013-07-24	1	2	2	1	15:29:56	15:31:55	0:01:59	20	2	1	1	2	n/a	1	15:30:01	15:31:48	0:01:47	6	7	6	5	2	7	7	7	7	7	1	1	n/a	5	5	2	1	1.09319
2	7	2013-07-24	1	2	2	1	15:29:56	15:31:55	0:01:59	19	2	2	1	2	n/a	1	15:30:01	15:31:48	0:01:47	7	7	7	4	3	5	6	6	5	7	1	1	n/a	5	5	2	1	1.40088
2	7	2013-07-25	1	2	2	1	11:28:45	11:30:42	0:01:57	14	1	2	1	1	n/a	1	11:29:03	11:30:07	0:01:04	6	7	7	5	3	6	7	7	5	6	1	1	n/a	3	7	2	2	1.36762
2	7	2013-07-09	1	2	2	1	11:45:10	11:47:06	0:01:56	14	1	1	1	2	n/a	1	11:45:21	11:46:05	0:00:44	7	7	6	5	2	6	7	4	5	7	3	1	n/a	n/a	n/a	1	1	1.55379
1	2	2013-08-30	1	2	2	1	11:47:27	11:49:15	0:01:48	42	2	2	1	2	2	1	11:48:47	11:49:11	0:00:24	6	7	7	3	1	7	7	7	7	7	1	3	n/a	n/a	n/a	1	2	1.07102
2	7	2013-07-25	1	2	2	1	11:13:48	11:15:34	0:01:46	13	1	2	1	1	n/a	1	11:14:24	11:14:57	0:00:33	7	7	7	5	6	7	7	6	6	6	1	2	n/a	1	5	2	2	1.34163
2	7	2013-07-25	1	2	2	1	11:13:48	11:15:34	0:01:46	14	1	1	1	1	n/a	1	11:14:24	11:14:57	0:00:33	7	6	7	4	4	6	7	7	4	6	1	2	n/a	1	4	2	2	1.39925
2	7	2013-07-09	1	2	2	1	12:00:27	12:02:12	0:01:45	11	1	1	1	1	n/a	1	12:00:44	12:00:56	0:00:12	3	2	6	5	3	5	7	4	5	6	2	3	n/a	n/a	n/a	1	1	1.77429
2	7	2013-07-09	1	2	2	1	14:22:50	14:24:35	0:01:45	24	2	1	1	2	n/a	1	14:23:06	14:24:20	0:01:14	6	5	2	3	6	7	1	6	7	4	1	1	n/a	n/a	3	1	3	1.66872
1	2	2013-08-28	1	1	2	1	13:04:06	13:05:50	0:01:44	33	2	1	1	2	2	1	13:04:12	13:05:48	0:01:36	3	7	6	3	4	7	7	7	7	7	2	1	n/a	n/a	5	1	2	1.36785
2	6	2013-05-24	1	2	2	1	10:57:37	10:59:12	0:01:35	19	2	1	1	1	n/a	1	10:57:57	10:58:32	0:00:35	5	4	3	4	1	7	7	4	4	7	1	2	n/a	n/a	4	1	2	1.56434
2	6	2013-05-24	1	2	2	1	10:57:37	10:59:12	0:01:35	21	2	2	1	1	n/a	1	10:57:57	10:58:32	0:00:35	6	6	5	5	2	4	6	4	7	7	2	2	n/a	n/a	n/a	3	2	1.52859
2	7	2013-07-24	1	2	2	1	11:26:59	11:28:30	0:01:31	18	2	1	1	2	n/a	1	11:27:17	11:27:54	0:00:37	5	7	4	5	2	7	7	1	2	3	3	1	n/a	2	3	2	1	2.10981
2	7	2013-07-24	1	2	2	1	11:26:59	11:28:30	0:01:31	17	2	2	1	2	n/a	1	11:27:17	11:27:54	0:00:37	5	3	7	4	1	4	7	4	4	6	1	1	n/a	2	5	2	1	1.69971
2	7	2013-07-25	1	2	2	1	14:26:30	14:28:01	0:01:31	16	2	1	1	2	n/a	1	14:26:43	14:27:56	0:01:13	6	7	1	5	2	7	7	7	1	5	1	1	n/a	5	5	2	1	1.62333
2	7	2013-07-09	1	2	2	1	11:20:30	11:21:59	0:01:29	12	1	2	1	1	n/a	1	11:20:34	11:20:39	0:00:05	7	4	2	5	4	4	6	6	1	7	2	2	n/a	n/a	n/a	1	1	1.72695
2	7	2013-07-25	1	2	2	1	11:39:14	11:40:43	0:01:29	11	1	1	1	2	n/a	1	11:39:16	11:40:40	0:01:24	6	3	7	4	4	7	7	6	7	3	1	1	n/a	4	6	2	2	1.47556
2	7	2013-07-24	1	2	2	1	10:42:13	10:43:41	0:01:28	11	1	1	1	2	n/a	1	10:42:21	10:43:29	0:01:08	5	4	7	5	1	7	7	6	5	4	3	2	n/a	2	5	2	2	1.63427
2	7	2013-07-24	1	2	2	1	10:42:13	10:43:41	0:01:28	11	1	1	1	2	n/a	1	10:42:21	10:43:29	0:01:08	4	2	1	4	4	7	6	1	1	4	3	1	n/a	2	1	2	2	2.19468
2	7	2013-07-06	1	2	2	1	13:44:43	13:46:02	0:01:19	14	1	2	1	2	n/a	1	13:45:12	13:46:02	0:00:50	5	6	6	4	3	5	7	5	5	6	3	1	n/a	2	6	1	1	1.67572
2	6	2013-05-30	1	2	2	1	13:04:26	13:05:43	0:01:17	13	1	1	1	2	n/a	1	13:04:33	13:05:07	0:00:34	5	7	5	4	1	n/a	4	7	3	4	1	1	n/a	n/a	5	1	1	n/a
2	7	2013-07-25	1	2	2	1	16:08:03	16:09:11	0:01:08	27	2	2	1	2	n/a	1	16:08:18	16:09:09	0:00:51	4	5	5	4	3	6	7	4	3	3	5	1	n/a	2	3	2	2	2.05949
2	6	2013-05-24	1	2	2	1	10:14:55	10:16:02	0:01:07	14	1	2	1	2	n/a	1	10:15:11	10:15:48	0:00:37	7	4	7	4	7	7	2	7	6	6	5	1	n/a	n/a	7	1	1	1.67685
2	6	2013-05-24	1	2	2	1	10:14:55	10:16:02	0:01:07	13	1	2	1	2	n/a	1	10:15:11	10:15:48	0:00:37	6	1	5	3	4	3	n/a	7	7	7	1	1	n/a	n/a	2	1	1	n/a
2	7	2013-07-29	1	2	2	1	15:02:35	15:03:39	0:01:04	21	2	2	1	1	n/a	1	15:02:51	15:03:35	0:00:44	6	7	7	5	2	5	7	7	4	4	2	1	n/a	3	5	2	2	1.60843
2	7	2013-07-29	1	2	2	1	15:02:35	15:03:39	0:01:04	21	2	1	1	1	n/a	1	15:02:51	15:03:35	0:00:44	4	7	7	3	3	7	7	7	7	7	1	2	n/a	3	4	2	1	1.23697
2	7	2013-07-09	1	2	2	1	14:40:01	14:41:00	0:00:59	22	2	2	1	2	n/a	1	14:40:30	14:40:53	0:00:23	6	7	7	4	1	7	7	7	7	5	1	1	n/a	n/a	4	1	1	1.22023
2	7	2013-07-09	1	2	2	1	13:10:03	13:10:59	0:00:56	17	2	2	1	1	n/a	1	13:10:08	13:10:55	0:00:47	4	7	5	5	2	7	7	1	1	6	7	1	n/a	n/a	n/a	1	2	2.20517
2	7	2013-07-24	1	2	2	1	13:45:41	13:46:36	0:00:55	12	1	2	1	2	n/a	1	13:45:43	13:46:29	0:00:46	4	7	5	4	3	7	7	3	5	6	3	1	n/a	1	4	2	2	1.78211
2	7	2013-07-06	1	2	2	1	14:42:10	14:43:01	0:00:51	18	2	1	1	2	n/a	1	14:42:20	14:42:52	0:00:32	6	7	4	3	5	7	7	7	5	6	1	2	n/a	n/a	6	1	5	1.36969
2	7	2013-07-29	1	2	2	1	14:47:16	14:48:02	0:00:46	18	2	2	1	1	n/a	1	14:47:26	14:47:46	0:00:20	4	6	7	5	4	6	4	3	1	1	3	1	n/a	1	n/a	2	1	2.28959
2	7	2013-07-29	1	2	2	1	14:47:16	14:48:02	0:00:46	17	2	2	1	1	n/a	1	14:47:26	14:47:46	0:00:20	5	4	5	5	2	6	4	4	4	6	5	2	n/a	1	5	2	1	1.92232
2	7	2013-07-06	1	2	2	1	15:28:09	15:28:45	0:00:36	26	2	1	1	2	n/a	1	15:28:23	15:28:43	0:00:20	5	5	6	4	7	7	6	7	4	4	1	1	n/a	n/a	5	4	5	1.65957
1	2	2013-08-28	1	1	2	1	12:44:37	n/a	n/a	25	2	2	1	1	1	1	12:44:16	12:50:12	0:05:56	4	7	6	5	1	4	7	7	7	7	1	1	n/a	7	7	1	1	1.30577
1	2	2013-08-28	1	1	2	1	12:44:37	n/a	n/a	32	2	1	1	1	1	1	12:44:16	12:50:12	0:05:56	4	6	6	3	1	2	7	4	2	3	4	2	n/a	7	4	1	1	2.13081
1	2	2013-08-28	1	1	2	1	13:00:01	n/a	n/a	20	1	1	1	2	1	1	13:02:05	13:02:48	0:00:43	4	4	6	3	1	6	7	3	3	5	7	3	n/a	n/a	n/a	1	1	2.07485
1	2	2013-08-28	1	1	2	1	13:00:01	n/a	n/a	16	1	1	1	2	1	1	13:02:05	13:02:48	0:00:43	5	4	3	3	4	7	7	5	6	7	2	3	n/a	n/a	1	2	2	1.47377
1	2	2013-08-28	1	1	2	1	13:00:01	n/a	n/a	21	1	2	1	2	1	1	13:02:05	13:02:48	0:00:43	5	6	4	5	3	7	7	4	4	6	6	3	n/a	n/a	n/a	1	2	1.86044
1	2	2013-08-28	1	1	2	1	14:15:28	n/a	n/a	44	2	2	1	2	1	2	14:17:50	14:19:58	n/a	5	7	7	3	7	7	7	6	5	6	5	3	n/a	n/a	n/a	1	1	1.70756
1	2	2013-07-30	3	1	n/a	1	12:15:55	12:19:00	0:03:05	11	1	1	2	2	2	1	n/a	n/a	n/a	5	3	2	3	4	4	7	1	2	3	3	3	n/a	n/a	n/a	1	1	2.19504
1	2	2013-07-30	3	1	n/a	1	12:15:55	12:19:00	0:03:05	9	1	1	2	2	2	1	n/a	n/a	n/a	6	5	6	3	5	6	7	7	5	6	1	3	n/a	n/a	n/a	1	1	1.40227
1	2	2013-07-30	3	1	n/a	1	12:15:55	12:19:00	0:03:05	10	1	1	2	2	2	1	n/a	n/a	n/a	6	3	7	4	4	7	7	6	7	7	1	3	n/a	n/a	n/a	1	1	1.2221
1	2	2013-07-30	3	1	n/a	1	12:15:55	12:19:00	0:03:05	10	1	1	2	2	2	1	n/a	n/a	n/a	6	7	6	5	4	7	7	7	7	6	1	3	n/a	n/a	n/a	4	1	1.20912
1	2	2013-07-30	3	1	n/a	1	12:40:15	12:41:20	0:01:05	17	2	2	2	1	2	2	n/a	n/a	n/a	4	6	5	4	3	6	6	3	5	5	3	3	n/a	n/a	n/a	1	2	1.88437
1	2	2013-07-30	3	1	n/a	1	12:40:15	12:41:20	0:01:05	17	2	2	2	1	2	2	n/a	n/a	n/a	5	4	6	3	1	6	5	3	7	7	3	3	n/a	n/a	n/a	2	2	1.64838
1	2	2013-07-30	3	1	n/a	1	12:40:15	12:41:20	0:01:05	17	2	2	2	1	2	2	n/a	n/a	n/a	4	5	5	5	2	7	7	7	5	6	1	3	n/a	n/a	n/a	1	2	1.42096
1	2	2013-07-30	3	1	n/a	1	12:40:15	12:41:20	0:01:05	17	2	2	2	1	2	2	n/a	n/a	n/a	1	6	6	5	3	6	6	1	5	5	4	3	n/a	n/a	n/a	2	2	2.12974
2	7	2013-07-08	1	2	n/a	1	14:46:26	14:47:12	0:00:46	10	1	1	2	2	n/a	n/a	n/a	n/a	n/a	4	2	6	3	n/a	2	7	7	7	7	3	3	n/a	n/a	n/a	1	1	n/a
2	7	2013-07-08	1	2	n/a	1	15:08:56	15:09:28	0:00:32	13	1	1	2	2	n/a	n/a	n/a	n/a	n/a	4	6	5	5	1	6	7	7	6	7	1	3	n/a	n/a	n/a	1	1	1.3067
2	7	2013-07-08	1	2	n/a	1	14:34:40	14:34:59	0:00:19	31	2	2	2	2	n/a	n/a	n/a	n/a	n/a	6	7	7	3	3	7	7	6	7	7	3	3	n/a	n/a	n/a	1	1	1.32076
2	7	2013-07-08	1	2	n/a	1	14:21:13	14:21:26	0:00:13	11	1	1	2	2	n/a	n/a	n/a	n/a	n/a	5	7	6	4	4	7	7	6	4	7	4	3	n/a	n/a	n/a	1	1	1.62311
2	7	2013-07-08	1	2	n/a	1	14:58:20	14:58:33	0:00:13	12	1	2	2	1	n/a	n/a	n/a	n/a	n/a	6	5	5	4	6	6	7	4	5	4	5	3	n/a	n/a	n/a	1	1	1.88717
2	7	2013-07-08	1	2	n/a	1	14:58:20	14:58:33	0:00:13	12	1	2	2	1	n/a	n/a	n/a	n/a	n/a	6	7	3	4	3	7	7	7	2	7	2	3	n/a	n/a	n/a	1	1	1.51911
2	7	2013-07-08	1	2	n/a	1	14:29:21	14:29:28	0:00:07	18	2	2	2	2	n/a	n/a	n/a	n/a	n/a	3	6	7	4	2	4	7	6	6	7	1	3	n/a	n/a	n/a	1	3	1.51065
2	7	2013-07-08	1	2	n/a	1	14:39:34	14:39:38	0:00:04	16	2	2	2	1	n/a	n/a	n/a	n/a	n/a	3	7	5	4	2	6	7	3	6	6	4	3	n/a	n/a	n/a	1	1	1.82432
2	n/a	n/a	n/a	n/a	n/a	1	n/a	n/a	n/a	n/a	n/a	n/a	2	n/a	n/a	n/a	n/a	n/a	n/a	n/a	n/a	n/a	n/a	n/a	n/a	n/a	n/a	n/a	n/a	n/a	n/a	n/a	n/a	n/a	n/a	n/a	n/a
2	n/a	n/a	n/a	n/a	n/a	1	n/a	n/a	n/a	n/a	n/a	n/a	2	n/a	n/a	n/a	n/a	n/a	n/a	n/a	n/a	n/a	n/a	n/a	n/a	n/a	n/a	n/a	n/a	n/a	n/a	n/a	n/a	n/a	n/a	n/a	n/a
2	n/a	n/a	n/a	n/a	n/a	1	n/a	n/a	n/a	n/a	n/a	n/a	2	n/a	n/a	n/a	n/a	n/a	n/a	n/a	n/a	n/a	n/a	n/a	n/a	n/a	n/a	n/a	n/a	n/a	n/a	n/a	n/a	n/a	n/a	n/a	n/a
2	n/a	n/a	n/a	n/a	n/a	1	n/a	n/a	n/a	n/a	n/a	n/a	2	n/a	n/a	n/a	n/a	n/a	n/a	n/a	n/a	n/a	n/a	n/a	n/a	n/a	n/a	n/a	n/a	n/a	n/a	n/a	n/a	n/a	n/a	n/a	n/a
2	n/a	n/a	n/a	n/a	n/a	1	n/a	n/a	n/a	n/a	n/a	n/a	2	n/a	n/a	n/a	n/a	n/a	n/a	n/a	n/a	n/a	n/a	n/a	n/a	n/a	n/a	n/a	n/a	n/a	n/a	n/a	n/a	n/a	n/a	n/a	n/a
2	7	2013-07-13	1	2	1	1	12:12:23	13:13:15	1:00:52	14	1	1	2	1	n/a	2	n/a	n/a	n/a	6	6	5	5	5	5	7	7	4	6	1	3	n/a	n/a	n/a	2	2	1.49657
1	2	2013-08-23	1	1	1	1	11:24:00	11:37:04	0:13:04	32	2	1	2	1	2	1	11:32:39	11:36:58	0:04:19	7	7	6	4	1	7	7	6	6	6	1	1	3	n/a	6	1	1	1.24901
1	1	2013-05-01	1	1	1	1	14:21:20	14:31:39	0:10:19	21	2	2	2	2	1	2	n/a	n/a	n/a	6	6	5	3	3	5	7	4	4	5	1	3	n/a	n/a	n/a	2	3	1.70942
1	1	2013-05-01	1	1	1	1	14:21:20	14:31:39	0:10:19	25	2	1	2	1	1	2	n/a	n/a	n/a	4	6	6	5	2	6	7	7	2	4	1	3	n/a	n/a	n/a	1	3	1.73217
1	5	2013-04-12	1	2	1	1	11:39:23	11:47:20	0:07:57	39	2	2	2	2	2	1	11:39:40	11:42:39	0:02:59	4	7	1	4	1	5	7	7	7	6	1	2	n/a	n/a	7	1	2	1.33628
1	5	2013-03-31	1	2	1	1	11:47:54	11:55:50	0:07:56	23	2	1	2	2	2	1	11:48:08	11:53:00	0:04:52	6	7	4	4	2	4	7	5	3	6	1	1	3	n/a	6	1	2	1.66555
1	5	2013-03-31	1	2	1	1	11:47:54	11:55:50	0:07:56	25	2	2	2	2	2	1	11:48:08	11:53:00	0:04:52	7	7	7	3	1	7	7	4	4	7	4	1	3	n/a	7	1	1	1.61507
1	5	2013-04-12	1	2	1	1	11:39:25	11:47:20	0:07:55	14	1	1	2	1	1	1	11:42:00	11:47:13	0:05:13	4	7	1	4	1	6	7	7	3	4	1	1	5	n/a	6	1	1	1.66415
1	3	2013-05-05	1	2	1	1	14:52:50	14:59:35	0:06:45	28	2	1	2	1	1	2	n/a	n/a	n/a	6	7	6	4	1	7	7	5	2	5	7	3	n/a	n/a	5	1	3	1.92503
1	3	2013-05-05	1	2	1	1	14:52:50	14:59:35	0:06:45	26	2	2	2	1	1	2	n/a	n/a	n/a	7	7	7	3	1	5	7	3	6	7	1	3	n/a	n/a	n/a	1	4	1.47552
1	3	2013-05-05	1	2	1	1	14:52:50	14:59:35	0:06:45	28	2	2	2	1	1	2	n/a	n/a	n/a	7	6	5	3	1	5	7	7	7	7	1	3	n/a	n/a	n/a	1	5	1.0882
1	3	2013-05-05	1	2	1	1	14:52:50	14:59:35	0:06:45	26	2	1	2	1	1	2	n/a	n/a	n/a	7	7	6	4	1	6	7	7	7	5	1	3	n/a	n/a	n/a	1	4	1.19823
1	5	2013-04-12	1	2	1	1	11:02:53	11:09:30	0:06:37	17	2	1	2	2	2	2	n/a	n/a	n/a	5	6	5	3	4	7	7	5	4	5	4	3	n/a	n/a	n/a	1	1	1.78293
1	5	2013-04-12	1	2	1	1	11:02:53	11:09:30	0:06:37	17	2	2	2	2	2	2	n/a	n/a	n/a	3	6	6	3	1	5	7	6	6	5	1	3	n/a	n/a	n/a	n/a	n/a	1.57659
1	3	2013-05-05	1	2	1	1	13:54:05	13:59:50	0:05:45	19	2	2	2	2	2	2	n/a	n/a	n/a	5	7	7	5	2	5	5	7	4	2	1	3	n/a	n/a	n/a	1	2	1.77495
2	7	2013-07-17	1	2	1	1	10:43:04	10:48:41	0:05:37	9	1	1	2	2	n/a	2	n/a	n/a	n/a	3	2	4	4	2	7	5	4	4	3	5	3	n/a	n/a	n/a	2	1	2.0715
1	2	2013-08-23	1	1	1	1	14:01:30	14:06:45	0:05:15	16	1	1	2	1	1	2	n/a	n/a	n/a	5	7	6	5	3	3	7	6	7	7	5	3	n/a	n/a	n/a	1	2	1.59625
1	2	2013-08-23	1	1	1	1	14:01:30	14:06:45	0:05:15	18	1	1	2	1	1	2	n/a	n/a	n/a	6	7	5	4	5	7	7	6	6	4	5	3	n/a	n/a	n/a	1	2	1.68378
1	2	2013-05-01	1	2	1	1	11:39:15	11:44:20	0:05:05	21	2	2	2	1	2	2	n/a	n/a	n/a	7	7	6	5	1	6	7	7	5	3	1	3	n/a	n/a	n/a	2	2	1.46414
1	2	2013-08-23	1	1	1	1	11:26:20	11:31:21	0:05:01	64	2	1	2	1	1	1	n/a	n/a	n/a	6	7	7	5	3	7	7	7	7	7	1	3	n/a	n/a	n/a	3	4	1.11493
1	5	2013-04-12	1	2	1	1	11:27:25	11:32:20	0:04:55	40	2	2	2	2	1	2	n/a	n/a	n/a	5	6	6	3	2	6	7	6	6	6	1	3	n/a	n/a	n/a	1	1	1.40902
1	5	2013-04-12	1	2	1	1	11:14:50	11:19:35	0:04:45	22	2	1	2	2	2	1	11:15:08	11:18:30	0:03:22	1	7	4	3	4	7	6	7	7	1	1	1	5	n/a	7	1	3	1.77424
1	5	2013-04-12	1	2	1	1	11:14:50	11:19:35	0:04:45	22	2	2	2	2	2	1	11:15:08	11:18:30	0:03:22	6	7	3	3	1	4	6	7	2	2	1	2	n/a	n/a	6	1	3	1.81703
1	2	2013-08-23	1	1	1	1	14:35:10	14:39:45	0:04:35	35	2	1	2	1	1	2	n/a	n/a	n/a	6	7	7	3	1	7	7	5	5	7	2	3	n/a	n/a	n/a	1	2	1.4379
1	2	2013-05-21	1	1	1	1	11:37:32	11:42:00	0:04:28	37	2	1	2	1	1	2	n/a	n/a	n/a	5	6	6	4	2	7	7	6	5	5	2	3	n/a	n/a	n/a	1	2	1.54869
1	5	2013-03-31	1	2	1	1	11:11:18	11:15:42	0:04:24	36	2	1	2	1	2	2	n/a	n/a	n/a	6	6	7	4	1	4	7	7	4	6	1	3	n/a	n/a	n/a	n/a	n/a	1.46221
1	2	2013-08-23	1	1	1	1	14:36:27	14:40:48	0:04:21	11	1	1	2	2	1	2	n/a	n/a	n/a	3	3	5	4	2	4	7	4	2	1	7	3	n/a	n/a	n/a	1	1	2.31115
1	5	2013-03-31	1	2	1	1	11:00:43	11:04:44	0:04:01	44	2	1	2	2	2	1	11:01:20	11:04:39	0:03:19	5	6	6	3	3	6	6	5	5	6	1	1	5	n/a	n/a	1	3	1.59141
1	5	2013-03-31	1	2	1	1	10:15:32	10:19:31	0:03:59	38	2	1	2	1	2	1	10:16:42	10:19:27	0:02:45	5	5	4	3	4	6	6	5	5	5	2	2	2	n/a	5	1	1	1.70322
1	5	2013-03-31	1	2	1	1	10:15:32	10:19:31	0:03:59	42	2	2	2	2	2	1	10:16:42	10:19:27	0:02:45	5	7	7	3	2	6	7	5	5	4	2	1	2	n/a	7	n/a	2	1.6918
1	2	2013-05-21	1	1	1	1	13:08:02	13:11:55	0:03:53	29	2	2	2	2	2	2	n/a	n/a	n/a	5	7	7	3	1	7	7	4	3	4	4	3	n/a	n/a	n/a	1	2	1.89508
1	3	2013-05-05	1	2	1	1	11:41:15	11:44:50	0:03:35	30	2	2	2	2	2	2	n/a	n/a	n/a	4	7	3	4	1	7	7	5	5	7	1	3	n/a	n/a	n/a	1	2	1.48498
1	3	2013-05-05	1	2	1	1	11:41:15	11:44:50	0:03:35	32	2	1	2	2	2	2	n/a	n/a	n/a	6	7	5	4	4	7	7	4	4	4	3	3	n/a	n/a	n/a	1	2	1.80535
2	7	2013-07-07	1	2	1	1	12:38:53	12:42:27	0:03:34	16	2	2	2	1	n/a	2	n/a	n/a	n/a	6	7	7	5	1	7	7	7	7	7	3	3	n/a	n/a	n/a	2	1	1.20248
1	3	2013-05-05	1	2	1	1	11:34:01	11:37:30	0:03:29	31	2	2	2	2	1	1	11:34:15	11:35:32	n/a	7	7	7	3	1	7	7	7	7	7	1	2	n/a	n/a	7	1	1	1.00178
2	6	2013-05-29	1	2	1	1	10:20:59	10:24:28	0:03:29	50	2	2	2	2	n/a	2	n/a	n/a	n/a	7	7	7	5	2	5	7	7	7	4	3	3	n/a	n/a	n/a	1	2	1.42963
2	6	2013-05-29	1	2	1	1	10:20:59	10:24:28	0:03:29	15	1	2	2	2	n/a	2	n/a	n/a	n/a	5	6	7	3	4	6	6	7	7	6	2	2	n/a	n/a	n/a	1	1	1.39963
1	3	2013-05-05	1	2	1	1	12:09:05	12:12:30	0:03:25	57	2	2	2	2	2	2	n/a	n/a	n/a	5	7	5	4	1	7	7	5	5	7	2	3	n/a	n/a	1	1	1	1.48697
1	3	2013-05-05	1	2	1	1	12:09:05	12:12:30	0:03:25	56	2	1	2	2	2	2	n/a	n/a	n/a	5	7	6	5	1	5	7	5	5	6	1	3	n/a	n/a	n/a	1	4	1.55345
1	3	2013-05-05	1	2	1	1	14:28:12	14:31:35	0:03:23	30	2	2	2	2	2	2	n/a	n/a	n/a	7	7	7	4	1	7	7	7	7	7	1	3	n/a	n/a	n/a	1	2	1.00178
1	3	2013-05-05	1	2	1	1	14:28:12	14:31:35	0:03:23	19	2	1	2	2	2	2	n/a	n/a	n/a	7	7	7	4	1	1	7	5	4	6	1	3	n/a	n/a	n/a	4	2	1.63415
1	3	2013-05-05	1	2	1	1	12:22:40	12:25:59	0:03:19	25	2	2	2	2	2	2	n/a	n/a	n/a	4	7	6	5	1	6	6	4	4	4	2	3	n/a	n/a	n/a	4	2	1.85929
1	1	2013-05-01	1	1	1	1	14:48:40	14:51:51	0:03:11	19	2	2	2	1	2	2	n/a	n/a	n/a	5	6	5	3	3	4	6	7	7	7	1	3	n/a	n/a	n/a	3	3	1.33087
1	1	2013-05-01	1	1	1	1	14:48:40	14:51:51	0:03:11	19	2	2	2	1	2	2	n/a	n/a	n/a	7	7	7	5	4	7	7	7	7	7	3	3	n/a	n/a	n/a	3	3	1.20267
2	7	2013-07-21	1	2	1	1	11:55:50	11:59:01	0:03:11	26	2	1	2	2	n/a	2	n/a	n/a	n/a	6	7	5	4	1	7	7	4	6	6	2	3	n/a	n/a	n/a	2	1	1.50265
2	7	2013-07-21	1	2	1	1	11:55:50	11:59:01	0:03:11	26	2	1	2	2	n/a	2	n/a	n/a	n/a	5	7	7	5	1	7	7	7	7	7	1	3	n/a	n/a	n/a	2	1	1.13604
1	3	2013-05-05	1	2	1	1	13:59:25	14:02:30	0:03:05	24	2	2	2	2	2	2	n/a	n/a	n/a	4	6	7	3	3	7	7	7	7	7	1	3	n/a	n/a	n/a	2	2	1.23697
1	3	2013-05-05	1	2	1	1	13:59:25	14:02:30	0:03:05	27	2	1	2	2	2	2	n/a	n/a	n/a	6	7	7	4	2	7	7	7	4	7	1	3	n/a	n/a	n/a	1	4	1.32068
1	5	2013-03-31	1	2	1	1	11:14:40	11:17:42	0:03:02	46	2	1	2	2	2	2	n/a	n/a	n/a	3	7	6	3	2	7	7	2	1	2	5	3	n/a	n/a	n/a	1	1	2.27787
1	2	2013-08-23	1	1	1	1	13:40:40	13:43:40	0:03:00	27	2	1	2	2	1	1	n/a	n/a	n/a	6	7	3	3	4	5	7	7	5	4	1	3	n/a	n/a	n/a	1	2	1.53315
1	2	2013-05-01	1	2	1	1	11:49:53	11:52:50	0:02:57	23	2	2	2	2	1	2	n/a	n/a	n/a	5	7	3	5	1	6	5	7	7	5	1	3	n/a	n/a	n/a	1	4	1.3965
1	3	2013-05-05	1	2	1	1	11:39:40	11:42:37	0:02:57	42	2	2	2	2	2	2	n/a	n/a	n/a	6	7	7	4	2	7	6	6	5	5	1	3	n/a	n/a	n/a	1	2	1.48971
1	3	2013-05-05	1	2	1	1	11:39:40	11:42:37	0:02:57	44	2	1	2	2	2	2	n/a	n/a	n/a	5	6	7	5	3	7	7	6	2	5	1	3	n/a	n/a	n/a	1	3	1.68705
1	5	2013-03-31	1	2	1	1	10:44:44	10:47:40	0:02:56	24	2	1	2	2	1	2	n/a	n/a	n/a	1	7	5	4	3	7	7	6	6	6	1	3	n/a	n/a	n/a	1	4	1.58653
1	5	2013-03-31	1	2	1	1	10:44:44	10:47:40	0:02:56	18	2	2	2	2	1	2	n/a	n/a	n/a	5	3	7	3	3	6	6	2	2	5	2	3	n/a	n/a	n/a	n/a	n/a	2.00238
1	3	2013-05-05	1	2	1	1	14:24:45	14:27:40	0:02:55	19	2	2	2	1	2	2	n/a	n/a	n/a	7	7	7	4	1	7	7	7	7	5	1	3	n/a	n/a	n/a	1	2	1.15993
1	3	2013-05-05	1	2	1	1	14:24:45	14:27:40	0:02:55	22	2	2	2	1	2	2	n/a	n/a	n/a	7	7	6	4	1	7	7	7	5	7	1	3	n/a	n/a	n/a	1	5	1.17032
1	5	2013-04-12	1	2	1	1	10:49:17	10:51:57	0:02:40	25	2	1	2	1	2	2	n/a	n/a	n/a	5	7	7	3	4	7	7	6	6	6	1	3	n/a	n/a	n/a	1	2	1.41104
1	5	2013-04-12	1	2	1	1	10:49:17	10:51:57	0:02:40	23	2	2	2	1	2	2	n/a	n/a	n/a	6	6	7	3	2	7	7	4	4	5	5	3	n/a	n/a	n/a	1	2	1.81418
1	2	2013-08-23	1	1	1	1	12:46:53	12:49:30	0:02:37	42	2	2	2	2	2	1	n/a	n/a	n/a	7	6	6	4	1	5	7	7	4	2	1	3	n/a	n/a	n/a	n/a	n/a	1.60872
1	3	2013-05-05	1	2	1	1	14:37:16	14:39:50	0:02:34	20	2	1	2	2	2	2	n/a	n/a	n/a	4	7	1	5	1	7	7	1	1	1	7	3	n/a	n/a	5	1	2	2.38106
1	3	2013-05-05	1	2	1	1	14:37:16	14:39:50	0:02:34	21	2	2	2	2	2	2	n/a	n/a	n/a	5	7	4	5	4	5	7	3	2	6	5	3	n/a	n/a	4	2	2	2.02706
2	6	2013-04-23	1	2	1	1	11:00:07	11:02:37	0:02:30	66	2	1	2	1	n/a	2	n/a	n/a	n/a	6	7	7	5	3	7	7	3	1	1	1	3	n/a	n/a	n/a	1	1	2.04374
1	2	2013-08-23	1	1	1	1	12:28:38	12:31:05	0:02:27	22	2	1	2	2	2	2	n/a	n/a	n/a	4	6	6	3	3	4	7	4	4	7	5	3	n/a	n/a	4	1	2	1.88555
1	3	2013-05-05	1	2	1	1	12:05:32	12:07:58	0:02:26	21	2	2	2	2	2	2	n/a	n/a	n/a	3	7	7	4	1	7	7	5	7	7	2	3	n/a	n/a	n/a	2	2	1.46014
2	6	2013-05-13	1	2	1	1	11:22:26	11:24:51	0:02:25	37	2	1	2	1	n/a	2	n/a	n/a	n/a	6	7	7	4	3	7	7	7	7	7	1	3	n/a	n/a	n/a	3	3	1.11493
1	3	2013-05-05	1	2	1	1	12:44:37	12:47:01	0:02:24	23	2	2	2	2	2	2	n/a	n/a	n/a	7	6	6	4	2	7	7	6	6	7	1	3	n/a	n/a	n/a	2	1	1.19879
1	3	2013-05-05	1	2	1	1	12:44:37	12:47:01	0:02:24	23	2	1	2	2	2	2	n/a	n/a	n/a	6	7	7	5	3	7	7	7	7	7	1	3	n/a	n/a	n/a	1	2	1.11493
1	2	2013-05-21	1	1	1	1	11:29:37	11:32:00	0:02:23	32	2	2	2	2	2	2	n/a	n/a	n/a	5	6	6	5	3	5	5	4	5	6	6	3	n/a	n/a	n/a	1	2	1.91996
1	5	2013-03-31	1	2	1	1	10:53:30	10:55:51	0:02:21	27	2	2	2	1	2	2	n/a	n/a	n/a	4	4	4	4	5	6	7	2	2	2	6	3	n/a	n/a	n/a	n/a	n/a	2.29038
2	7	2013-07-07	1	2	1	1	14:19:43	14:22:01	0:02:18	22	2	2	2	1	n/a	2	n/a	n/a	n/a	7	6	3	3	5	7	7	1	3	2	5	3	n/a	n/a	n/a	1	2	2.1436
2	6	2013-05-16	1	2	1	1	11:09:26	11:11:38	0:02:12	27	2	2	2	1	n/a	2	n/a	n/a	n/a	6	6	7	4	2	6	6	6	6	5	3	1	n/a	n/a	6	1	2	1.55736
2	6	2013-05-16	1	2	1	1	11:09:26	11:11:38	0:02:12	50	2	2	2	1	n/a	2	n/a	n/a	n/a	5	6	5	3	2	5	4	5	4	4	5	2	n/a	n/a	4	2	3	1.98116
2	7	2013-07-07	1	2	1	1	12:49:45	12:51:57	0:02:12	12	11	2	2	1	n/a	2	n/a	n/a	n/a	5	3	5	5	4	7	7	2	4	6	4	1	n/a	n/a	n/a	1	1	1.90141
1	5	2013-04-12	1	2	1	1	11:12:40	11:14:49	0:02:09	28	2	2	2	2	2	1	11:12:50	11:14:00	0:01:10	6	6	7	2	1	6	6	6	7	7	1	3	n/a	n/a	n/a	3	n/a	1.24643
1	5	2013-03-31	1	2	1	1	11:20:22	11:22:30	0:02:08	25	2	2	2	2	2	2	n/a	n/a	n/a	6	7	4	4	1	7	7	5	3	4	3	3	n/a	n/a	n/a	1	1	1.75951
1	3	2013-05-05	1	2	1	1	14:12:12	14:14:20	0:02:08	20	2	2	2	2	1	2	n/a	n/a	n/a	6	7	7	4	1	6	6	7	7	7	1	3	n/a	n/a	n/a	1	1	1.16237
1	3	2013-05-05	1	2	1	1	14:12:12	14:14:20	0:02:08	20	2	1	2	2	1	2	n/a	n/a	n/a	4	6	6	3	2	5	6	6	7	6	1	3	n/a	n/a	n/a	1	3	1.46624
1	5	2013-03-31	1	2	1	1	10:50:38	10:52:45	0:02:07	37	2	1	2	1	2	2	n/a	n/a	n/a	6	6	6	3	2	5	6	7	5	7	1	3	n/a	n/a	n/a	1	5	1.36216
1	5	2013-03-31	1	2	1	1	12:13:51	12:15:58	0:02:07	25	2	1	2	1	2	1	12:13:27	12:15:00	0:01:33	7	7	3	4	1	7	7	7	5	5	1	1	n/a	n/a	5	1	3	1.30825
1	5	2013-03-31	1	2	1	1	12:13:51	12:15:58	0:02:07	21	2	2	2	1	2	1	12:13:27	12:15:00	0:01:33	7	7	3	2	2	5	7	5	6	4	4	2	n/a	n/a	5	2	2	1.66772
1	2	2013-05-01	1	2	1	1	12:36:40	12:38:45	0:02:05	27	2	2	2	2	1	2	n/a	n/a	n/a	4	6	5	5	2	2	7	4	2	2	6	3	n/a	n/a	n/a	1	1	2.24903
1	3	2013-05-05	1	2	1	1	12:32:15	12:34:20	0:02:05	22	2	1	2	2	2	2	n/a	n/a	n/a	5	5	2	3	3	4	7	7	7	7	1	3	n/a	n/a	n/a	1	4	1.28744
1	3	2013-05-05	1	2	1	1	12:53:50	12:55:55	0:02:05	26	2	1	2	2	2	2	n/a	n/a	n/a	7	5	1	4	1	7	7	7	7	7	1	3	n/a	n/a	n/a	1	3	1.00178
1	3	2013-05-05	1	2	1	1	12:53:50	12:55:55	0:02:05	23	2	2	2	2	2	2	n/a	n/a	n/a	6	7	1	4	1	7	7	7	7	7	1	3	n/a	n/a	n/a	4	1	1.07102
1	3	2013-05-05	1	2	1	1	12:53:50	12:55:55	0:02:05	19	2	2	2	1	2	2	n/a	n/a	n/a	6	5	3	3	4	6	7	5	5	6	2	3	n/a	n/a	n/a	1	2	1.57251
1	3	2013-05-05	1	2	1	1	12:53:50	12:55:55	0:02:05	23	2	1	2	1	2	2	n/a	n/a	n/a	5	6	6	3	2	6	6	6	6	6	1	3	n/a	n/a	n/a	1	4	1.44882
1	3	2013-05-05	1	2	1	1	15:10:44	15:12:49	0:02:05	20	2	2	2	2	2	2	n/a	n/a	n/a	5	4	6	4	2	5	7	7	7	7	1	3	n/a	n/a	n/a	2	3	1.23256
1	3	2013-05-05	1	2	1	1	15:10:44	15:12:49	0:02:05	26	2	1	2	2	2	2	n/a	n/a	n/a	3	7	6	5	1	5	7	7	7	5	1	3	n/a	n/a	n/a	1	4	1.44917
2	6	2013-05-13	1	2	1	1	12:15:49	12:17:53	0:02:04	18	2	2	2	1	n/a	2	n/a	n/a	n/a	5	6	6	5	1	2	6	6	6	6	1	3	n/a	n/a	n/a	1	3	1.55316
2	6	2013-05-13	1	2	1	1	12:15:49	12:17:53	0:02:04	18	2	2	2	1	n/a	2	n/a	n/a	n/a	4	6	6	4	4	4	1	6	7	7	1	3	n/a	n/a	n/a	1	5	1.65342
1	3	2013-05-05	1	2	1	1	14:38:20	14:40:20	0:02:00	24	2	2	2	2	2	2	n/a	n/a	n/a	7	7	7	3	1	7	7	2	6	5	3	3	n/a	n/a	n/a	2	1	1.68516
1	3	2013-05-05	1	2	1	1	14:38:20	14:40:20	0:02:00	21	2	1	2	2	2	2	n/a	n/a	n/a	5	6	5	3	3	6	6	4	2	1	1	3	n/a	n/a	n/a	1	2	2.03442
1	5	2013-03-31	1	2	1	1	10:38:30	10:40:29	0:01:59	35	2	1	2	2	2	2	n/a	n/a	n/a	6	7	7	3	1	4	5	7	7	7	1	3	n/a	n/a	n/a	n/a	n/a	1.28275
1	5	2013-03-31	1	2	1	1	10:38:30	10:40:29	0:01:59	36	2	2	2	2	2	2	n/a	n/a	n/a	6	7	7	5	1	6	7	7	7	7	1	3	n/a	n/a	n/a	1	2	1.11238
1	3	2013-05-05	1	2	1	1	11:55:23	11:57:16	0:01:53	48	2	2	2	2	2	2	n/a	n/a	n/a	7	7	6	5	1	4	6	4	6	7	1	3	n/a	n/a	n/a	1	2	1.47604
1	1	2013-05-01	1	1	1	1	14:09:42	14:11:34	0:01:52	19	2	1	2	2	1	2	n/a	n/a	n/a	7	7	7	3	1	7	7	6	6	7	3	3	n/a	n/a	n/a	1	2	1.29922
1	1	2013-05-01	1	1	1	1	14:09:42	14:11:34	0:01:52	19	2	2	2	2	1	2	n/a	n/a	n/a	5	7	2	3	1	7	7	5	2	4	1	3	n/a	n/a	n/a	1	3	1.76736
1	1	2013-05-01	1	1	1	1	15:05:38	15:07:30	0:01:52	26	2	2	2	2	1	2	n/a	n/a	n/a	5	7	7	3	3	3	7	5	4	5	5	3	n/a	n/a	n/a	1	2	1.90827
1	1	2013-05-01	1	1	1	1	15:05:38	15:07:30	0:01:52	25	2	1	2	2	1	2	n/a	n/a	n/a	4	6	3	5	1	7	7	1	4	7	1	3	n/a	n/a	n/a	4	4	1.78833
1	2	2013-05-01	1	2	1	1	12:00:55	12:02:45	0:01:50	22	2	2	2	2	2	2	n/a	n/a	n/a	5	4	5	3	1	3	5	4	4	5	5	3	n/a	n/a	n/a	1	2	1.99385
1	2	2013-05-01	1	2	1	1	12:00:55	12:02:45	0:01:50	20	2	2	2	2	2	2	n/a	n/a	n/a	7	7	4	3	5	7	4	5	5	6	1	3	n/a	n/a	n/a	1	3	1.57438
1	2	2013-05-01	1	2	1	1	12:00:55	12:02:45	0:01:50	20	2	2	2	2	2	2	n/a	n/a	n/a	4	7	6	5	4	7	7	5	4	6	4	3	n/a	n/a	n/a	1	1	1.77522
1	3	2013-05-05	1	2	1	1	15:16:35	15:18:25	0:01:50	18	2	1	2	2	2	2	n/a	n/a	n/a	4	7	7	4	1	5	7	7	7	7	1	3	n/a	n/a	n/a	1	2	1.27072
1	3	2013-05-05	1	2	1	1	15:16:35	15:18:25	0:01:50	52	2	2	2	2	2	2	n/a	n/a	n/a	3	4	5	4	1	2	6	5	2	3	1	3	n/a	n/a	n/a	1	1	2.03637
1	3	2013-05-05	1	2	1	1	15:16:11	15:18:00	0:01:49	19	2	2	2	2	2	2	n/a	n/a	n/a	5	5	6	3	3	6	7	4	4	3	2	3	n/a	n/a	n/a	2	3	1.86189
1	3	2013-05-05	1	2	1	1	15:16:11	15:18:00	0:01:49	23	2	1	2	2	2	2	n/a	n/a	n/a	6	5	5	3	4	6	7	5	5	4	4	3	n/a	n/a	n/a	1	1	1.76451
2	6	2013-05-09	1	2	1	1	11:00:14	11:02:03	0:01:49	42	2	2	2	1	n/a	2	n/a	n/a	n/a	5	7	7	4	3	6	7	5	5	7	1	3	n/a	n/a	n/a	1	3	1.49931
2	6	2013-05-09	1	2	1	1	11:00:14	11:02:03	0:01:49	51	2	1	2	1	n/a	2	n/a	n/a	n/a	5	7	7	4	3	5	6	6	5	6	2	3	n/a	n/a	n/a	1	1	1.60307
2	6	2013-05-16	1	2	1	1	10:42:14	10:44:01	0:01:47	19	2	2	2	2	n/a	2	n/a	n/a	n/a	7	5	5	4	3	7	7	4	7	6	4	3	n/a	n/a	n/a	1	2	1.5252
2	6	2013-05-16	1	2	1	1	10:42:14	10:44:01	0:01:47	19	2	2	2	1	n/a	2	n/a	n/a	n/a	6	7	7	4	2	7	7	7	6	5	1	3	n/a	n/a	n/a	1	4	1.31148
1	2	2013-08-23	1	1	1	1	14:49:29	14:51:12	0:01:43	22	2	2	2	2	2	2	n/a	n/a	n/a	5	5	7	4	1	6	7	7	7	7	1	3	n/a	n/a	n/a	1	3	1.17512
2	6	2013-05-20	1	2	1	1	12:07:09	12:08:51	0:01:42	30	2	2	2	2	n/a	2	n/a	n/a	n/a	7	7	7	3	3	5	7	7	7	7	1	3	n/a	n/a	n/a	1	2	1.13144
2	6	2013-05-20	1	2	1	1	12:07:09	12:08:51	0:01:42	31	2	1	2	2	n/a	2	n/a	n/a	n/a	1	7	6	4	4	7	7	7	1	6	1	3	n/a	n/a	n/a	1	3	1.81047
1	3	2013-05-05	1	2	1	1	15:04:14	15:05:55	0:01:41	24	2	1	2	2	2	2	n/a	n/a	n/a	7	6	6	4	2	6	7	3	6	5	3	3	n/a	n/a	n/a	1	1	1.66601
2	6	2013-05-29	1	2	1	1	10:12:47	10:14:28	0:01:41	68	2	2	2	1	n/a	2	n/a	n/a	n/a	5	7	7	3	5	7	7	5	5	7	2	3	n/a	n/a	n/a	1	1	1.55017
2	6	2013-05-29	1	2	1	1	10:12:47	10:14:28	0:01:41	62	2	2	2	1	n/a	2	n/a	n/a	n/a	6	7	6	4	5	6	7	2	2	6	3	3	n/a	n/a	n/a	1	1	1.95622
1	3	2013-05-05	1	2	1	1	15:22:20	15:24:00	0:01:40	37	2	1	2	2	1	2	n/a	n/a	n/a	7	6	6	3	2	4	7	6	6	7	1	3	n/a	n/a	n/a	1	4	1.30691
2	6	2013-05-27	1	2	1	1	10:19:49	10:21:28	0:01:39	21	2	1	2	1	n/a	2	n/a	n/a	n/a	5	5	6	n/a	3	6	7	7	7	7	5	3	n/a	n/a	n/a	1	1	1.44035
2	6	2013-05-27	1	2	1	1	10:19:49	10:21:28	0:01:39	21	2	2	2	1	n/a	2	n/a	n/a	n/a	5	7	7	4	2	7	5	7	6	6	1	3	n/a	n/a	n/a	1	4	1.38564
2	6	2013-05-29	1	2	1	1	10:35:42	10:37:19	0:01:37	49	2	2	2	1	n/a	2	n/a	n/a	n/a	6	7	7	4	7	7	7	6	6	7	1	3	n/a	n/a	n/a	1	1	1.34927
1	5	2013-03-31	1	2	1	1	11:37:59	11:39:35	0:01:36	21	2	1	2	2	1	2	n/a	n/a	n/a	7	7	4	3	1	4	7	5	4	5	2	3	n/a	n/a	n/a	1	2	1.64921
1	5	2013-03-31	1	2	1	1	11:37:59	11:39:35	0:01:36	24	2	2	2	2	1	2	n/a	n/a	n/a	5	6	6	4	2	6	6	6	7	6	6	3	n/a	n/a	n/a	3	4	1.63193
2	6	2013-04-25	1	2	1	1	11:18:46	11:20:19	0:01:33	28	2	2	2	1	n/a	2	n/a	n/a	n/a	3	6	6	4	2	7	7	6	7	7	1	3	n/a	n/a	n/a	2	4	1.35207
2	7	2013-07-07	1	2	1	1	11:50:59	11:52:31	0:01:32	12	1	2	2	1	n/a	2	n/a	n/a	n/a	6	7	7	2	6	6	7	6	7	7	4	3	n/a	n/a	n/a	1	1	1.45881
1	5	2013-04-12	1	2	1	1	12:09:14	12:10:45	0:01:31	22	2	1	2	1	1	2	n/a	n/a	n/a	4	7	7	5	2	7	7	7	1	1	1	3	n/a	n/a	n/a	1	3	1.89894
1	5	2013-04-12	1	2	1	1	12:09:14	12:10:45	0:01:31	23	2	2	2	1	1	2	n/a	n/a	n/a	7	5	6	4	7	7	7	5	7	7	4	3	n/a	n/a	n/a	1	2	1.4645
2	7	2013-07-16	1	2	1	1	13:08:01	13:09:31	0:01:30	18	2	2	2	1	n/a	2	n/a	n/a	n/a	6	6	6	4	4	6	7	5	7	6	4	3	n/a	n/a	n/a	2	1	1.55099
2	7	2013-07-16	1	2	1	1	13:08:01	13:09:31	0:01:30	18	2	2	2	1	n/a	2	n/a	n/a	n/a	6	6	5	5	4	5	6	4	4	3	4	3	n/a	n/a	n/a	2	1	1.96825
1	2	2013-08-23	1	1	1	1	12:13:12	12:14:40	0:01:28	40	2	1	2	1	2	1	n/a	n/a	n/a	5	6	5	5	2	4	6	6	6	6	1	3	n/a	n/a	n/a	1	5	1.50986
2	6	2013-05-20	1	2	1	1	10:55:34	10:57:02	0:01:28	33	2	2	2	1	n/a	2	n/a	n/a	n/a	6	6	6	5	2	4	6	2	6	6	3	3	n/a	n/a	n/a	3	2	1.80138
2	6	2013-05-20	1	2	1	1	10:55:34	10:57:02	0:01:28	28	2	2	2	1	n/a	2	n/a	n/a	n/a	7	7	7	5	1	5	4	7	3	5	1	3	n/a	n/a	n/a	1	3	1.61226
1	5	2013-03-31	1	2	1	1	11:29:55	11:31:22	0:01:27	20	2	2	2	2	2	2	n/a	n/a	n/a	6	6	7	4	3	5	7	7	7	6	2	3	n/a	n/a	n/a	3	2	1.32062
1	2	2013-05-21	1	1	1	1	11:07:23	11:08:50	0:01:27	34	2	2	2	1	2	2	n/a	n/a	n/a	5	7	5	4	1	6	7	2	2	6	6	3	n/a	n/a	n/a	1	2	2.05588
1	2	2013-05-21	1	1	1	1	11:07:23	11:08:50	0:01:27	41	2	2	2	1	2	2	n/a	n/a	n/a	7	7	4	3	1	5	7	7	6	6	1	3	n/a	n/a	n/a	1	3	1.24023
1	3	2013-05-05	1	2	1	1	14:21:55	14:23:20	0:01:25	22	2	2	2	2	2	2	n/a	n/a	n/a	2	7	6	4	3	5	7	7	5	6	1	3	n/a	n/a	n/a	n/a	4	1.59209
1	3	2013-05-05	1	2	1	1	14:21:55	14:23:20	0:01:25	21	2	1	2	2	2	2	n/a	n/a	n/a	5	7	5	3	3	7	7	5	5	6	1	3	n/a	n/a	n/a	1	4	1.52596
1	5	2013-03-31	1	2	1	1	10:58:25	10:59:47	0:01:22	31	2	2	2	2	2	2	n/a	n/a	n/a	5	6	7	3	3	3	6	6	4	5	1	3	n/a	n/a	n/a	n/a	n/a	1.71901
1	5	2013-03-31	1	2	1	1	12:09:59	12:11:21	0:01:22	44	2	2	2	2	1	2	n/a	n/a	n/a	4	5	4	3	4	5	7	4	4	4	4	3	n/a	n/a	n/a	1	1	1.96885
2	7	2013-07-10	1	2	1	1	11:58:12	11:59:33	0:01:21	17	2	2	2	1	n/a	2	n/a	n/a	n/a	7	6	6	4	3	7	7	6	6	6	1	3	n/a	n/a	n/a	1	2	1.28686
2	7	2013-07-10	1	2	1	1	11:58:12	11:59:33	0:01:21	13	1	1	2	1	n/a	2	n/a	n/a	n/a	5	7	7	4	3	7	6	7	6	3	2	3	n/a	n/a	n/a	1	1	1.58635
2	7	2013-07-10	1	2	1	1	11:58:12	11:59:33	0:01:21	15	1	2	2	1	n/a	2	n/a	n/a	n/a	5	6	6	4	2	6	7	4	7	4	2	3	n/a	n/a	n/a	1	1	1.64273
1	5	2013-04-12	1	2	1	1	12:32:05	12:33:25	0:01:20	16	2	2	2	1	2	2	n/a	n/a	n/a	5	5	6	4	3	6	4	5	5	4	5	3	n/a	n/a	n/a	1	2	1.92344
1	5	2013-04-12	1	2	1	1	12:32:05	12:33:25	0:01:20	14	1	2	2	1	2	2	n/a	n/a	n/a	6	5	6	4	2	5	7	6	7	7	2	n/a	n/a	n/a	n/a	n/a	n/a	1.31438
2	7	2013-07-16	1	2	1	1	11:02:46	11:04:06	0:01:20	11	1	2	2	2	n/a	2	n/a	n/a	n/a	4	5	5	5	3	6	7	4	6	6	1	3	n/a	n/a	n/a	2	2	1.6068
2	7	2013-07-21	1	2	1	1	14:16:02	14:17:21	0:01:19	11	1	2	2	2	n/a	2	n/a	n/a	n/a	6	4	7	4	2	7	7	6	5	5	1	3	n/a	n/a	n/a	2	2	1.45104
1	2	2013-05-01	1	2	1	1	12:45:54	12:47:11	0:01:17	53	2	2	2	1	2	2	n/a	n/a	n/a	6	7	7	4	1	7	7	7	7	7	1	3	n/a	n/a	n/a	1	3	1.07102
2	6	2013-05-10	1	2	1	1	10:43:53	10:45:10	0:01:17	67	2	1	2	2	n/a	2	n/a	n/a	n/a	6	6	7	3	4	6	6	3	1	1	5	3	n/a	n/a	n/a	1	1	2.24201
1	1	2013-05-01	1	1	1	1	14:37:01	14:38:16	0:01:15	30	2	2	2	2	2	2	n/a	n/a	n/a	5	5	5	3	1	1	5	1	1	4	1	n/a	n/a	n/a	n/a	n/a	n/a	2.21039
2	7	2013-07-21	1	2	1	1	15:09:10	15:10:23	0:01:13	28	2	1	2	2	n/a	2	n/a	n/a	n/a	7	7	7	4	1	7	7	7	7	7	1	3	n/a	n/a	n/a	2	1	1.00178
2	7	2013-07-21	1	2	1	1	15:09:10	15:10:23	0:01:13	26	2	2	2	2	n/a	2	n/a	n/a	n/a	6	7	7	3	1	6	1	7	7	7	2	3	n/a	n/a	n/a	2	1	1.43845
1	2	2013-08-23	1	1	1	1	14:27:23	14:28:35	0:01:12	15	1	1	2	1	1	1	n/a	n/a	n/a	5	4	6	5	2	6	7	6	5	5	2	3	n/a	n/a	n/a	1	1	1.57758
1	5	2013-04-12	1	2	1	1	11:57:30	11:58:41	0:01:11	18	2	2	2	2	2	2	n/a	n/a	n/a	6	5	6	5	3	5	6	3	4	6	2	3	n/a	n/a	n/a	1	2	1.79355
1	5	2013-04-12	1	2	1	1	11:57:30	11:58:41	0:01:11	18	2	2	2	2	2	2	n/a	n/a	n/a	5	7	5	5	2	7	7	4	6	5	4	3	n/a	n/a	n/a	2	2	1.70858
1	3	2013-05-05	1	2	1	1	12:39:00	12:40:11	0:01:11	19	2	2	2	2	1	2	n/a	n/a	n/a	5	7	6	4	3	7	7	7	7	5	1	3	n/a	n/a	n/a	3	2	1.3147
1	3	2013-05-05	1	2	1	1	12:39:00	12:40:11	0:01:11	14	1	1	2	2	1	2	n/a	n/a	n/a	5	7	7	4	4	7	7	6	6	6	1	3	n/a	n/a	7	1	2	1.41104
2	7	2013-07-14	1	2	1	1	14:00:06	14:01:14	0:01:08	16	2	2	2	2	n/a	2	n/a	n/a	n/a	5	4	6	4	1	7	7	6	6	5	2	3	n/a	n/a	n/a	2	1	1.47222
2	7	2013-07-20	1	2	1	1	12:16:17	12:17:24	0:01:07	12	1	2	2	1	n/a	2	n/a	n/a	n/a	2	6	3	4	2	5	7	4	4	6	2	3	n/a	n/a	n/a	2	2	1.85113
1	5	2013-04-12	1	2	1	1	12:15:50	12:16:56	0:01:06	23	2	1	2	2	2	2	n/a	n/a	n/a	5	6	4	4	4	6	7	4	7	7	4	3	n/a	n/a	n/a	3	2	1.60643
1	5	2013-04-12	1	2	1	1	12:15:50	12:16:56	0:01:06	22	2	2	2	2	2	2	n/a	n/a	n/a	4	4	3	4	4	4	5	5	6	6	5	3	n/a	n/a	n/a	3	2	1.85287
1	5	2013-04-12	1	2	1	1	12:25:30	12:26:35	0:01:05	28	2	2	2	2	2	2	n/a	n/a	n/a	7	7	7	5	1	7	7	7	7	7	1	3	n/a	n/a	n/a	2	2	1.00178
1	5	2013-04-12	1	2	1	1	12:25:30	12:26:35	0:01:05	55	2	2	2	1	2	2	n/a	n/a	n/a	5	7	6	3	1	4	7	7	6	7	1	3	n/a	n/a	n/a	1	1	1.32082
1	2	2013-08-23	1	1	1	1	12:19:00	12:20:05	0:01:05	65	2	1	2	2	1	2	12:25:17	12:26:41	n/a	4	6	2	4	1	6	7	2	2	6	1	3	n/a	n/a	n/a	1	1	1.90341
2	7	2013-07-20	1	2	1	1	12:50:27	12:51:32	0:01:05	16	2	1	2	1	n/a	2	n/a	n/a	n/a	5	6	7	4	3	5	5	5	7	7	3	3	n/a	n/a	n/a	1	2	1.58065
2	7	2013-07-10	1	2	1	1	15:00:10	15:01:14	0:01:04	20	2	1	2	1	n/a	2	n/a	n/a	n/a	6	7	7	3	5	7	7	6	6	7	2	3	n/a	n/a	n/a	1	2	1.36894
1	5	2013-03-31	1	2	1	1	12:19:27	12:20:29	0:01:02	57	2	1	2	2	2	2	n/a	n/a	n/a	5	6	4	5	3	6	7	6	4	5	3	3	n/a	n/a	n/a	1	3	1.69388
1	5	2013-03-31	1	2	1	1	12:19:27	12:20:29	0:01:02	61	2	2	2	2	2	2	n/a	n/a	n/a	6	7	7	5	1	7	7	6	6	7	1	3	n/a	n/a	n/a	n/a	n/a	1.23799
2	6	2013-05-20	1	2	1	1	11:01:26	11:02:27	0:01:01	54	2	1	2	1	n/a	2	n/a	n/a	n/a	4	6	6	n/a	1	3	3	7	7	7	1	3	n/a	n/a	n/a	4	5	1.50007
1	3	2013-05-05	1	2	1	1	12:58:30	12:59:30	0:01:00	21	2	1	2	2	2	2	n/a	n/a	n/a	7	7	7	4	4	7	7	7	4	7	1	3	n/a	n/a	n/a	1	5	1.30256
1	3	2013-05-05	1	2	1	1	14:58:05	14:59:05	0:01:00	19	2	1	2	2	2	2	n/a	n/a	n/a	7	7	3	5	1	5	7	7	7	1	7	3	n/a	n/a	1	1	2	1.7625
2	6	2013-05-10	1	2	1	1	10:28:19	10:29:19	0:01:00	30	2	1	2	1	n/a	2	n/a	n/a	n/a	6	4	7	2	5	7	7	7	2	4	1	3	n/a	n/a	n/a	1	4	1.66345
2	7	2013-07-17	1	2	1	1	11:12:23	11:13:23	0:01:00	21	2	1	2	1	n/a	2	n/a	n/a	n/a	4	7	7	5	1	7	7	7	7	7	1	3	n/a	n/a	n/a	2	1	1.19754
2	7	2013-07-17	1	2	1	1	11:12:23	11:13:23	0:01:00	20	2	2	2	1	n/a	2	n/a	n/a	n/a	6	6	4	4	3	7	7	7	7	7	1	3	n/a	n/a	n/a	1	1	1.11493
1	5	2013-03-31	1	2	1	1	10:34:32	10:35:31	0:00:59	27	2	2	2	2	2	2	n/a	n/a	n/a	5	7	5	3	6	7	6	4	1	1	1	3	n/a	n/a	n/a	n/a	n/a	2.09179
1	5	2013-03-31	1	2	1	1	10:34:32	10:35:31	0:00:59	26	2	1	2	1	2	2	n/a	n/a	n/a	5	6	6	2	4	6	6	4	4	4	1	3	n/a	n/a	n/a	n/a	n/a	1.81878
2	6	2013-04-25	1	2	1	1	10:59:30	11:00:27	0:00:57	25	2	2	2	1	n/a	2	n/a	n/a	n/a	6	6	7	4	1	7	7	7	7	5	1	3	n/a	n/a	n/a	2	2	1.22023
2	6	2013-04-25	1	2	1	1	10:59:30	11:00:27	0:00:57	28	2	1	2	1	n/a	2	n/a	n/a	n/a	6	6	7	3	1	7	7	6	6	7	1	3	n/a	n/a	n/a	2	3	1.23799
2	7	2013-07-14	1	2	1	1	11:18:59	11:19:56	0:00:57	11	1	1	2	1	n/a	2	n/a	n/a	n/a	5	7	4	5	3	7	7	7	7	4	1	3	n/a	n/a	n/a	2	2	1.37818
2	7	2013-07-10	1	2	1	1	11:13:35	11:14:30	0:00:55	24	2	1	2	2	n/a	2	n/a	n/a	n/a	7	6	7	3	3	6	7	7	6	5	1	3	n/a	n/a	n/a	1	4	1.30949
2	7	2013-07-10	1	2	1	1	11:13:35	11:14:30	0:00:55	24	2	2	2	2	n/a	2	n/a	n/a	n/a	5	7	7	5	4	5	7	7	6	6	1	3	n/a	n/a	n/a	1	4	1.40326
2	7	2013-07-10	1	2	1	1	12:17:56	12:18:51	0:00:55	12	1	2	2	1	n/a	2	n/a	n/a	n/a	7	3	7	4	1	7	7	4	6	7	3	3	n/a	n/a	n/a	1	1	1.4467
2	6	2013-05-13	1	2	1	1	11:26:53	11:27:47	0:00:54	19	2	2	2	2	n/a	2	n/a	n/a	n/a	5	6	6	5	3	5	7	6	7	7	2	3	n/a	n/a	n/a	3	3	1.38532
2	6	2013-05-13	1	2	1	1	11:26:53	11:27:47	0:00:54	19	2	2	2	2	n/a	2	n/a	n/a	n/a	4	7	1	3	1	7	7	7	5	7	1	3	n/a	n/a	n/a	1	3	1.34171
1	5	2013-03-31	1	2	1	1	11:45:08	11:46:00	0:00:52	21	2	2	2	1	2	2	n/a	n/a	n/a	6	7	4	3	7	1	1	1	1	7	3	3	n/a	n/a	n/a	n/a	n/a	2.29591
2	7	2013-07-13	1	2	1	1	13:12:23	13:13:15	0:00:52	12	1	2	2	1	n/a	2	n/a	n/a	n/a	7	7	6	5	4	6	7	5	6	7	3	3	n/a	n/a	n/a	2	2	1.45764
2	7	2013-07-13	1	2	1	1	13:12:23	13:13:15	0:00:52	18	2	2	2	1	n/a	2	n/a	n/a	n/a	6	7	7	3	4	5	7	7	7	6	1	3	n/a	n/a	n/a	1	1	1.28164
2	6	2013-04-30	1	2	1	1	13:31:07	13:31:58	0:00:51	18	2	1	2	1	n/a	2	n/a	n/a	n/a	6	7	4	4	1	7	7	1	4	6	7	3	n/a	n/a	n/a	1	2	1.99465
1	2	2013-05-21	1	1	1	1	12:26:45	12:27:35	0:00:50	19	2	2	2	2	2	2	n/a	n/a	n/a	6	7	7	5	1	7	7	7	7	7	1	3	n/a	n/a	n/a	1	4	1.07102
2	6	2013-05-14	1	2	1	1	10:33:48	10:34:38	0:00:50	29	2	2	2	1	n/a	2	n/a	n/a	n/a	6	7	7	3	2	5	6	6	6	6	2	3	n/a	n/a	n/a	1	2	1.48165
1	5	2013-03-31	1	2	1	1	11:45:08	11:45:57	0:00:49	23	2	1	2	2	2	2	n/a	n/a	n/a	5	7	7	4	2	7	7	3	3	1	5	3	n/a	n/a	n/a	n/a	n/a	2.12227
1	5	2013-04-12	1	2	1	1	11:24:40	11:25:29	0:00:49	22	2	2	2	1	2	2	n/a	n/a	n/a	5	6	7	3	2	5	7	4	7	7	1	3	n/a	n/a	n/a	2	1	1.4583
2	6	2013-05-20	1	2	1	1	11:11:27	11:12:16	0:00:49	27	2	1	2	2	n/a	2	n/a	n/a	n/a	7	7	5	1	2	1	7	7	7	7	1	3	n/a	n/a	n/a	2	3	1.2623
2	7	2013-07-14	1	2	1	1	14:36:17	14:37:06	0:00:49	16	2	2	2	1	n/a	2	n/a	n/a	n/a	5	7	7	4	4	7	7	5	6	4	4	3	n/a	n/a	n/a	2	1	1.72733
2	7	2013-07-14	1	2	1	1	14:36:17	14:37:06	0:00:49	18	2	1	2	1	n/a	2	n/a	n/a	n/a	4	6	6	4	3	5	7	6	6	4	1	3	n/a	n/a	n/a	1	1	1.61525
2	6	2013-04-24	1	2	1	1	14:26:24	14:27:12	0:00:48	18	2	1	2	1	n/a	2	n/a	n/a	n/a	4	7	7	n/a	3	7	7	6	6	6	1	3	n/a	n/a	n/a	1	3	1.44449
2	6	2013-04-24	1	2	1	1	14:26:24	14:27:12	0:00:48	19	2	2	2	1	n/a	2	n/a	n/a	n/a	5	6	7	n/a	0	0	7	1	4	3	7	3	n/a	n/a	n/a	1	1	2.28454
2	6	2013-05-27	1	2	1	1	10:15:51	10:16:39	0:00:48	39	2	2	2	2	n/a	2	n/a	n/a	n/a	7	7	5	5	4	7	7	4	4	7	1	3	n/a	n/a	n/a	1	2	1.51793
2	6	2013-05-27	1	2	1	1	10:15:51	10:16:39	0:00:48	39	2	1	2	2	n/a	2	n/a	n/a	n/a	7	7	7	3	1	7	7	1	1	7	1	3	n/a	n/a	n/a	n/a	n/a	1.82119
2	7	2013-07-21	1	2	1	1	12:54:51	12:55:39	0:00:48	13	1	1	2	2	n/a	2	n/a	n/a	n/a	4	5	5	4	3	6	6	3	3	3	6	3	n/a	n/a	n/a	2	2	2.16959
1	5	2013-03-31	1	2	1	1	12:01:25	12:02:11	0:00:46	24	2	1	2	1	2	2	n/a	n/a	n/a	6	7	7	3	3	7	7	5	7	6	3	3	n/a	n/a	n/a	n/a	5	1.45528
2	6	2013-05-13	1	2	1	1	11:10:54	11:11:39	0:00:45	27	2	2	2	1	n/a	2	n/a	n/a	n/a	5	6	4	5	3	6	6	6	5	6	1	3	n/a	n/a	n/a	1	4	1.52647
2	6	2013-05-13	1	2	1	1	11:10:54	11:11:39	0:00:45	28	2	1	2	1	n/a	2	n/a	n/a	n/a	6	7	6	3	3	6	7	5	3	6	1	3	n/a	n/a	n/a	1	4	1.62525
2	6	2013-05-16	1	2	1	1	10:32:04	10:32:49	0:00:45	36	2	1	2	1	n/a	2	n/a	n/a	n/a	6	5	5	3	4	5	7	6	7	7	4	1	n/a	n/a	n/a	1	3	1.45686
2	6	2013-05-27	1	2	1	1	10:44:36	10:45:20	0:00:44	19	2	1	2	1	n/a	2	n/a	n/a	n/a	7	6	5	1	6	7	7	7	3	4.5	1	3	n/a	n/a	n/a	1	4	1.55017
2	7	2013-07-07	1	2	1	1	13:36:17	13:37:01	0:00:44	10	1	2	2	2	n/a	2	n/a	n/a	n/a	5	7	6	5	5	7	7	5	7	6	1	3	n/a	n/a	n/a	1	1	1.43473
2	7	2013-07-07	1	2	1	1	13:36:17	13:37:01	0:00:44	13	1	1	2	2	n/a	2	n/a	n/a	n/a	6	7	7	4	5	7	7	7	7	6	1	3	n/a	n/a	n/a	1	5	1.22881
2	7	2013-07-13	1	2	1	1	14:55:41	14:56:24	0:00:43	11	1	2	2	2	n/a	2	n/a	n/a	n/a	5	6	7	4	3	6	7	7	6	5	2	3	n/a	n/a	n/a	2	2	1.4667
2	7	2013-07-13	1	2	1	1	14:55:41	14:56:24	0:00:43	14	1	2	2	2	n/a	2	n/a	n/a	n/a	5	6	7	5	4	7	7	7	7	7	1	3	n/a	n/a	n/a	2	2	1.19773
2	7	2013-07-16	1	2	1	1	10:52:17	10:52:59	0:00:42	11	1	2	2	2	n/a	2	n/a	n/a	n/a	4	5	4	5	2	7	7	4	4	5	4	3	n/a	n/a	n/a	2	2	1.85171
1	2	2013-05-21	1	1	1	1	12:35:34	12:36:15	0:00:41	20	2	2	2	2	2	2	n/a	n/a	n/a	4	6	6	5	5	7	7	5	7	7	6	3	n/a	n/a	n/a	2	2	1.66679
1	2	2013-05-21	1	1	1	1	12:35:34	12:36:15	0:00:41	19	2	1	2	2	2	2	n/a	n/a	n/a	5	7	6	5	2	7	7	6	3	6	1	3	n/a	n/a	n/a	1	3	1.56338
2	6	2013-04-24	1	2	1	1	11:18:27	11:19:08	0:00:41	19	2	2	2	1	n/a	2	n/a	n/a	n/a	5	7	6	3	4	6	7	4	4	6	4	3	n/a	n/a	n/a	2	2	1.81678
2	6	2013-04-24	1	2	1	1	11:18:27	11:19:08	0:00:41	20	2	2	2	1	n/a	2	n/a	n/a	n/a	6	7	7	4	4	7	7	3	4	4	5	3	n/a	n/a	n/a	1	2	1.93924
2	6	2013-05-20	1	2	1	1	11:33:35	11:34:16	0:00:41	29	2	2	2	2	n/a	2	n/a	n/a	n/a	7	7	7	4	1	7	7	7	4	4	4	3	n/a	n/a	n/a	1	1	1.5855
2	6	2013-05-13	1	2	1	1	11:34:16	11:34:56	0:00:40	33	2	1	2	1	n/a	2	n/a	n/a	n/a	6	6	6	5	4	6	7	6	7	7	1	3	n/a	n/a	n/a	3	4	1.25851
1	5	2013-03-31	1	2	1	1	11:28:51	11:29:30	0:00:39	33	2	1	2	2	2	2	n/a	n/a	n/a	3	7	7	3	1	7	7	7	6	7	1	3	n/a	n/a	n/a	1	1	1.3269
1	2	2013-05-01	1	2	1	1	12:09:31	12:10:10	0:00:39	24	2	2	2	2	2	2	n/a	n/a	n/a	5	6	6	3	3	6	6	6	6	7	1	3	n/a	n/a	n/a	1	2	1.40575
2	7	2013-07-21	1	2	1	1	12:44:41	12:45:19	0:00:38	20	2	2	2	1	n/a	2	n/a	n/a	n/a	5	6	6	3	5	7	7	6	6	7	3	3	n/a	n/a	n/a	2	2	1.47205
2	7	2013-07-21	1	2	1	1	12:44:41	12:45:19	0:00:38	18	2	1	2	1	n/a	2	n/a	n/a	n/a	6	6	6	4	6	7	7	6	6	7	2	3	n/a	n/a	n/a	1	1	1.38636
2	6	2013-05-14	1	2	1	1	10:21:06	10:21:43	0:00:37	32	2	2	2	1	n/a	2	n/a	n/a	n/a	5	6	4	4	2	5	6	4	4	4	3	3	n/a	n/a	n/a	1	2	1.89767
2	6	2013-05-09	1	2	1	1	10:27:25	10:28:01	0:00:36	24	2	2	2	2	n/a	2	n/a	n/a	n/a	6	6	6	3	6	6	6	6	5	6	5	3	n/a	n/a	n/a	1	3	1.71122
2	6	2013-05-09	1	2	1	1	10:27:25	10:28:01	0:00:36	29	2	1	2	2	n/a	2	n/a	n/a	n/a	6	7	7	3	1	7	7	7	7	4	1	3	n/a	n/a	n/a	1	2	1.28837
2	6	2013-05-27	1	2	1	1	9:29:28	9:30:04	0:00:36	48	2	1	2	1	n/a	2	n/a	n/a	n/a	7	6	6	3	5	7	7	5	5	4	5	3	n/a	n/a	n/a	1	1	1.75417
2	6	2013-05-27	1	2	1	1	11:02:25	11:03:01	0:00:36	42	2	2	2	1	n/a	2	n/a	n/a	n/a	7	7	7	3	1	7	7	7	7	7	1	3	n/a	n/a	n/a	1	2	1.00178
2	6	2013-05-27	1	2	1	1	11:02:25	11:03:01	0:00:36	37	2	1	2	1	n/a	2	n/a	n/a	n/a	6	6	6	4	3	2	6	6	6	6	2	1	n/a	n/a	n/a	1	4	1.58563
2	7	2013-07-10	1	2	1	1	13:42:16	13:42:52	0:00:36	15	1	1	2	2	n/a	2	n/a	n/a	n/a	5	5	4	n/a	6	7	7	6	5	6	1	3	n/a	n/a	n/a	n/a	n/a	1.50667
2	6	2013-04-30	1	2	1	1	11:34:31	11:35:06	0:00:35	21	2	2	2	1	n/a	2	n/a	n/a	n/a	5	7	4	3	1	4	7	5	3	1	1	3	n/a	n/a	n/a	1	4	1.92983
2	6	2013-04-30	1	2	1	1	11:34:31	11:35:06	0:00:35	25	2	1	2	1	n/a	2	n/a	n/a	n/a	7	7	7	5	1	4	4	7	6	5	1	3	n/a	n/a	n/a	1	4	1.46307
2	6	2013-05-09	1	2	1	1	11:12:06	11:12:41	0:00:35	31	2	2	2	2	n/a	2	n/a	n/a	n/a	7	6	6	5	1	5	5	7	7	5	1	3	n/a	n/a	n/a	1	3	1.3242
2	7	2013-07-14	1	2	1	1	14:48:53	14:49:26	0:00:33	17	2	1	2	1	n/a	2	n/a	n/a	n/a	5	6	5	4	1	3	7	4	6	5	5	3	n/a	n/a	n/a	2	1	1.839
2	7	2013-07-14	1	2	1	1	14:48:53	14:49:26	0:00:33	16	2	1	2	1	n/a	2	n/a	n/a	n/a	4	6	6	3	2	3	7	6	6	7	2	3	n/a	n/a	n/a	2	1	1.54217
2	7	2013-07-15	1	2	1	1	14:18:51	14:19:24	0:00:33	13	1	1	2	2	n/a	2	n/a	n/a	n/a	7	7	4	5	1	7	7	7	7	7	1	3	n/a	n/a	n/a	2	2	1.00178
1	3	2013-05-05	1	2	1	1	12:19:30	12:20:02	0:00:32	31	2	2	2	2	2	2	n/a	n/a	n/a	6	4	6	4	2	7	7	5	5	6	1	3	n/a	n/a	n/a	1	3	1.46187
1	3	2013-05-05	1	2	1	1	12:19:30	12:20:02	0:00:32	30	2	1	2	2	2	2	n/a	n/a	n/a	6	7	7	2	7	7	7	5	3	5	4	3	n/a	n/a	n/a	1	2	1.83366
2	7	2013-07-07	1	2	1	1	14:52:46	14:53:18	0:00:32	33	2	2	2	1	n/a	2	n/a	n/a	n/a	7	6	6	4	2	7	7	7	7	7	1	3	n/a	n/a	n/a	1	4	1.02546
2	7	2013-07-07	1	2	1	1	14:52:46	14:53:18	0:00:32	34	2	2	2	1	n/a	2	n/a	n/a	n/a	7	7	2	5	1	7	7	7	7	7	1	3	n/a	n/a	n/a	1	5	1.00178
2	7	2013-07-16	1	2	1	1	11:10:58	11:11:30	0:00:32	12	1	2	2	2	n/a	2	n/a	n/a	n/a	6	7	3	4	1	7	7	6	6	5	3	3	n/a	n/a	n/a	2	2	1.47423
2	6	2013-04-25	1	2	1	1	11:06:07	11:06:38	0:00:31	29	2	2	2	2	n/a	2	n/a	n/a	n/a	6	6	6	4	7	7	7	4	7	7	1	3	n/a	n/a	n/a	1	4	1.42915
2	6	2013-05-01	1	2	1	1	14:02:06	14:02:37	0:00:31	36	2	1	2	2	n/a	2	n/a	n/a	n/a	7	6	7	3	3	7	7	7	7	4	1	3	n/a	n/a	n/a	1	1	1.26978
2	6	2013-05-27	1	2	1	1	11:06:27	11:06:57	0:00:30	30	2	1	2	2	n/a	2	n/a	n/a	n/a	5	7	6	5	4	5	6	6	6	7	1	3	n/a	n/a	n/a	1	3	1.45411
2	6	2013-05-27	1	2	1	1	11:06:27	11:06:57	0:00:30	28	2	2	2	2	n/a	2	n/a	n/a	n/a	5	7	7	3	3	3	7	5	5	7	3	3	n/a	n/a	n/a	1	2	1.67861
2	7	2013-07-14	1	2	1	1	11:43:00	11:43:30	0:00:30	11	1	2	2	2	n/a	2	n/a	n/a	n/a	7	6	4	4	3	6	7	5	7	5	3	3	n/a	n/a	n/a	2	2	1.49518
2	7	2013-07-14	1	2	1	1	11:43:00	11:43:30	0:00:30	11	1	2	2	2	n/a	2	n/a	n/a	n/a	6	5	6	5	6	6	7	6	4	7	2	3	n/a	n/a	n/a	2	2	1.5422
2	6	2013-04-24	1	2	1	1	12:57:19	12:57:48	0:00:29	22	2	1	2	2	n/a	2	n/a	n/a	n/a	5	7	7	3	1	7	7	6	7	7	1	3	n/a	n/a	n/a	1	3	1.22192
2	6	2013-04-24	1	2	1	1	12:57:19	12:57:48	0:00:29	21	2	2	2	2	n/a	2	n/a	n/a	n/a	4	3	3	5	2	4	6	5	6	5	1	3	n/a	n/a	n/a	2	2	1.67231
2	6	2013-05-14	1	2	1	1	13:58:13	13:58:41	0:00:28	60	2	1	2	2	n/a	2	n/a	n/a	n/a	5	6	5	5	4	7	7	4	4	5	2	3	n/a	n/a	n/a	1	1	1.75569
2	6	2013-04-30	1	2	1	1	13:41:20	13:41:47	0:00:27	29	2	1	2	2	n/a	2	n/a	n/a	n/a	7	3	7	3	2	5	7	4	7	7	1	3	n/a	n/a	n/a	1	1	1.35633
2	6	2013-05-29	1	2	1	1	10:38:19	10:38:46	0:00:27	22	2	2	2	2	n/a	2	n/a	n/a	n/a	6	7	6	4	4	3	6	4	5	4	2	3	n/a	n/a	n/a	1	2	1.84439
2	7	2013-07-17	1	2	1	1	12:08:21	12:08:48	0:00:27	14	1	2	2	1	n/a	2	n/a	n/a	n/a	6	7	6	4	5	5	6	5	7	6	3	3	n/a	n/a	n/a	2	1	1.58371
2	7	2013-07-10	1	2	1	1	10:25:24	10:25:50	0:00:26	15	1	2	2	1	n/a	2	n/a	n/a	n/a	4	6	5	5	2	3	7	2	1	6	6	3	n/a	n/a	n/a	1	2	2.20728
2	6	2013-05-20	1	2	1	1	10:44:52	10:45:17	0:00:25	10	1	2	2	2	n/a	2	n/a	n/a	n/a	6	7	5	4	1	4	7	7	7	6	1	3	n/a	n/a	n/a	1	1	1.26053
2	6	2013-05-20	1	2	1	1	10:44:52	10:45:17	0:00:25	10	1	2	2	2	n/a	2	n/a	n/a	n/a	4	6	5	5	5	7	7	5	5	7	5	3	n/a	n/a	n/a	1	1	1.73056
2	6	2013-05-20	1	2	1	1	11:18:57	11:19:20	0:00:23	49	2	2	2	2	n/a	2	n/a	n/a	n/a	5	6	6	4	3	5	7	5	6	6	5	3	n/a	n/a	n/a	1	1	1.70993
2	6	2013-05-20	1	2	1	1	11:18:57	11:19:20	0:00:23	13	1	1	2	2	n/a	2	n/a	n/a	n/a	7	2	6	4	2	5	7	6	6	6	1	3	n/a	n/a	n/a	1	1	1.3374
2	6	2013-05-27	1	2	1	1	10:36:49	10:37:12	0:00:23	15	1	2	2	1	n/a	2	n/a	n/a	n/a	7	6	5	4	1	4	7	7	7	5	1	3	n/a	n/a	n/a	1	1	1.27136
2	6	2013-05-27	1	2	1	1	10:36:49	10:37:12	0:00:23	49	2	1	2	1	n/a	2	n/a	n/a	n/a	3	6	7	3	1	2	7	5	5	4	3	3	n/a	n/a	n/a	1	2	1.90049
2	6	2013-05-01	1	2	1	1	13:46:49	13:47:11	0:00:22	32	2	1	2	2	n/a	2	n/a	n/a	n/a	6	7	7	4	2	5	7	6	5	5	1	3	n/a	n/a	n/a	1	3	1.51199
2	6	2013-05-01	1	2	1	1	13:46:49	13:47:11	0:00:22	32	2	2	2	2	n/a	2	n/a	n/a	n/a	7	7	7	4	2	7	7	5	5	6	1	3	n/a	n/a	n/a	1	1	1.41193
2	6	2013-05-16	1	2	1	1	10:13:58	10:14:20	0:00:22	28	2	2	2	2	n/a	2	n/a	n/a	n/a	7	7	6	4	1	5	7	7	7	7	2	3	n/a	n/a	n/a	4	5	1.15482
2	6	2013-05-16	1	2	1	1	11:04:29	11:04:51	0:00:22	32	2	2	2	2	n/a	2	n/a	n/a	n/a	7	7	7	5	2	7	7	7	7	7	1	3	n/a	n/a	n/a	1	1	1.02546
2	6	2013-05-29	1	2	1	1	10:52:31	10:52:53	0:00:22	34	2	1	2	1	n/a	2	n/a	n/a	n/a	6	6	6	3	3	2	7	5	4	6	5	3	n/a	n/a	n/a	1	1	1.84861
2	6	2013-05-29	1	2	1	1	10:52:31	10:52:53	0:00:22	26	2	2	2	1	n/a	2	n/a	n/a	n/a	6	6	7	3	3	4	7	6	6	6	6	3	n/a	n/a	n/a	1	1	1.67857
2	7	2013-07-07	1	2	1	1	16:08:18	16:08:40	0:00:22	22	2	2	2	1	n/a	2	n/a	n/a	n/a	5	7	7	3	2	7	7	7	7	7	1	3	n/a	n/a	n/a	1	2	1.15697
2	7	2013-07-13	1	2	1	1	11:03:15	11:03:37	0:00:22	12	1	2	2	2	n/a	2	n/a	n/a	n/a	6	6	3	5	4	7	7	6	6	6	1	3	n/a	n/a	n/a	2	2	1.35923
2	7	2013-07-20	1	2	1	1	12:32:10	12:32:32	0:00:22	21	2	1	2	1	n/a	2	n/a	n/a	n/a	6	7	6	5	4	6	7	7	7	7	1	3	n/a	n/a	n/a	2	1	1.17531
2	7	2013-07-20	1	2	1	1	12:32:10	12:32:32	0:00:22	21	2	2	2	1	n/a	2	n/a	n/a	n/a	6	5	7	4	1	5	7	7	7	6	1	3	n/a	n/a	n/a	2	1	1.22419
2	7	2013-07-10	1	2	1	1	10:55:48	10:56:08	0:00:20	14	1	2	2	1	n/a	2	n/a	n/a	n/a	7	7	6	4	1	5	7	7	6	7	1	3	n/a	n/a	n/a	1	1	1.16929
2	7	2013-07-16	1	2	1	1	13:48:39	13:48:59	0:00:20	12	1	1	2	1	n/a	2	n/a	n/a	n/a	5	6	7	5	5	7	7	3	2	6	5	3	n/a	n/a	n/a	2	2	1.99408
2	7	2013-07-23	1	2	1	1	12:35:58	12:36:18	0:00:20	11	1	2	2	1	n/a	2	n/a	n/a	n/a	5	6	7	4	4	5	7	6	5	6	5	3	n/a	n/a	n/a	2	2	1.71826
2	7	2013-07-07	1	2	1	1	13:56:30	13:56:49	0:00:19	20	2	1	2	2	n/a	2	n/a	n/a	n/a	6	7	7	4	3	7	7	7	7	3	1	3	n/a	n/a	n/a	1	2	1.38809
2	7	2013-07-23	1	2	1	1	10:50:57	10:51:15	0:00:18	16	2	1	2	2	n/a	2	n/a	n/a	n/a	1	5	2	4	3	6	7	3	3	4	1	3	n/a	n/a	n/a	2	1	2.02629
2	7	2013-07-23	1	2	1	1	10:50:57	10:51:15	0:00:18	13	1	1	2	2	n/a	2	n/a	n/a	n/a	6	4	3	5	7	5	7	5	3	2	3	3	n/a	n/a	n/a	2	2	1.97644
2	7	2013-07-23	1	2	1	1	12:13:18	12:13:36	0:00:18	19	2	2	2	1	n/a	2	n/a	n/a	n/a	7	7	5	4	2	5	7	7	5	6	1	3	n/a	n/a	n/a	2	1	1.33011
2	7	2013-07-23	1	2	1	1	12:13:18	12:13:36	0:00:18	24	2	1	2	1	n/a	2	n/a	n/a	n/a	6	7	5	4	2	6	7	6	6	6	2	3	n/a	n/a	n/a	2	1	1.41112
2	6	2013-05-01	1	2	1	1	11:16:42	11:16:59	0:00:17	12	1	2	2	2	n/a	2	n/a	n/a	n/a	6	6	7	4	4	7	7	6	6	n/a	5	3	n/a	n/a	n/a	1	1	n/a
2	7	2013-07-20	1	2	1	1	15:44:01	15:44:17	0:00:16	18	2	1	2	1	n/a	2	n/a	n/a	n/a	7	6	7	3	5	5	7	6	6	7	2	3	n/a	n/a	n/a	2	1	1.38243
2	7	2013-07-20	1	2	1	1	15:44:01	15:44:17	0:00:16	20	2	1	2	1	n/a	2	n/a	n/a	n/a	3	7	5	0	2	4	7	4	3	4	1	3	n/a	n/a	n/a	2	1	1.93622
2	6	2013-04-24	1	2	1	1	10:57:29	10:57:44	0:00:15	23	2	2	2	2	n/a	2	n/a	n/a	n/a	5	7	6	3	3	5	7	4	4	5	5	3	n/a	n/a	n/a	1	1	1.91399
2	6	2013-04-24	1	2	1	1	10:57:29	10:57:44	0:00:15	23	2	2	2	2	n/a	2	n/a	n/a	n/a	5	7	5	3	1	7	7	4	4	6	5	3	n/a	n/a	n/a	1	1	1.79328
2	7	2013-07-13	1	2	1	1	13:09:03	13:09:18	0:00:15	18	2	2	2	1	n/a	2	n/a	n/a	n/a	6	7	6	0	2	6	7	5	6	6	4	3	n/a	n/a	n/a	1	2	1.5788
2	7	2013-07-14	1	2	1	1	11:52:02	11:52:16	0:00:14	16	2	2	2	2	n/a	2	n/a	n/a	n/a	5	7	7	5	6	7	7	6	7	6	1	3	n/a	n/a	n/a	2	2	1.37984
2	7	2013-07-14	1	2	1	1	11:52:02	11:52:16	0:00:14	17	2	2	2	2	n/a	2	n/a	n/a	n/a	4	6	3	4	4	7	7	4	4	6	6	3	n/a	n/a	n/a	2	1	1.91122
2	7	2013-07-15	1	2	1	1	16:36:48	16:37:02	0:00:14	28	2	1	2	2	n/a	2	n/a	n/a	n/a	7	6	7	3	1	6	7	6	6	7	1	3	n/a	n/a	n/a	2	1	1.21631
2	7	2013-07-15	1	2	1	1	16:36:48	16:37:02	0:00:14	24	2	2	2	2	n/a	2	n/a	n/a	n/a	7	5	5	5	2	4	5	7	7	7	1	1	0	n/a	5	2	1	1.24496
2	7	2013-07-21	1	2	1	1	14:07:14	14:07:27	0:00:13	16	2	2	2	2	n/a	2	n/a	n/a	n/a	5	5	6	5	3	4	6	7	4	5	1	3	n/a	n/a	n/a	2	2	1.63163
2	6	2013-04-25	1	2	1	1	11:07:22	11:07:34	0:00:12	15	1	1	2	2	n/a	2	n/a	n/a	n/a	6	7	6	3	4	7	5	5	6	5	7	3	n/a	n/a	n/a	1	1	1.82893
2	7	2013-07-10	1	2	1	1	11:05:30	11:05:42	0:00:12	11	1	2	2	1	n/a	2	n/a	n/a	n/a	4	6	6	5	2	6	7	6	4	5	4	3	n/a	n/a	n/a	1	1	1.7647
2	7	2013-07-10	1	2	1	1	14:12:01	14:12:12	0:00:11	26	2	2	2	2	n/a	2	n/a	n/a	n/a	7	7	7	3	1	7	7	7	7	4	1	3	n/a	n/a	n/a	n/a	n/a	1.23141
2	7	2013-07-10	1	2	1	1	14:12:01	14:12:12	0:00:11	23	2	n/a	2	2	n/a	2	n/a	n/a	n/a	5	7	7	4	5	7	7	6	6	6	1	3	n/a	n/a	n/a	1	2	1.42794
2	7	2013-07-13	1	2	1	1	11:55:18	11:55:29	0:00:11	18	2	1	2	1	n/a	2	n/a	n/a	n/a	7	7	7	3	4	5	7	7	7	7	1	3	n/a	n/a	n/a	2	2	1.15245
2	7	2013-07-13	1	2	1	1	11:55:18	11:55:29	0:00:11	18	2	1	2	1	n/a	2	n/a	n/a	n/a	5	5	5	3	5	5	7	5	5	7	1	3	n/a	n/a	n/a	2	2	1.5602
2	7	2013-07-15	1	2	1	1	15:03:18	15:03:28	0:00:10	14	1	1	2	2	n/a	2	n/a	n/a	n/a	6	7	6	4	5	6	7	7	4	6	1	3	n/a	n/a	n/a	2	2	1.46609
2	7	2013-07-17	1	2	1	1	12:49:46	12:49:56	0:00:10	15	1	1	2	1	n/a	2	n/a	n/a	n/a	5	7	7	3	3	5	7	6	5	6	4	3	n/a	n/a	n/a	2	2	1.65982
2	7	2013-07-17	1	2	1	1	12:49:46	12:49:56	0:00:10	15	1	2	2	1	n/a	2	n/a	n/a	n/a	5	7	7	4	4	7	7	3	7	7	1	3	n/a	n/a	n/a	2	1	1.49816
2	7	2013-07-13	1	2	1	1	14:50:25	14:50:34	0:00:09	14	1	2	2	1	n/a	2	n/a	n/a	n/a	6	7	6	4	2	7	7	6	6	7	1	3	n/a	n/a	n/a	2	2	1.25722
2	7	2013-07-15	1	2	1	1	14:46:52	14:46:59	0:00:07	39	2	2	2	1	n/a	2	n/a	n/a	n/a	6	7	7	4	4	5	6	5	2	5	4	3	n/a	n/a	n/a	2	1	1.92243
2	7	2013-07-15	1	2	1	1	14:46:52	14:46:59	0:00:07	18	2	2	2	1	n/a	2	n/a	n/a	n/a	6	5	4	5	4	4	5	6	6	5	2	3	n/a	n/a	n/a	2	1	1.63286
2	7	2013-07-10	1	2	1	1	10:37:33	10:37:38	0:00:05	12	1	1	2	1	n/a	2	n/a	n/a	n/a	5	7	5	5	6	4	5	7	7	5	1	3	n/a	n/a	n/a	1	1	1.53973
2	7	2013-07-17	1	2	1	1	12:21:51	12:21:56	0:00:05	16	2	2	2	1	n/a	2	n/a	n/a	n/a	6	4	6	5	3	7	7	2	2	5	5	3	n/a	n/a	n/a	2	1	2.02739
2	7	2013-07-17	1	2	1	1	12:21:51	12:21:56	0:00:05	14	1	2	2	1	n/a	2	n/a	n/a	n/a	6	6	7	5	1	7	7	7	7	7	1	3	n/a	n/a	n/a	1	1	1.07102
2	7	2013-07-14	1	2	1	1	13:03:03	13:03:34	0:00:31	12	1	1	2	1	n/a	2	n/a	n/a	n/a	4	5	6	5	5	6	7	6	6	6	4	3	n/a	n/a	n/a	2	2	1.64958
2	6	2013-05-14	1	2	1	1	15:31:49	15:32:18	0:00:29	12	1	2	2	2	n/a	2	n/a	n/a	n/a	5	6	5	3	4	7	7	5	4	6	3	3	n/a	n/a	n/a	1	1	1.6907
2	6	2013-05-14	1	2	1	1	15:31:49	15:32:18	0:00:29	8	1	1	2	2	n/a	2	n/a	n/a	n/a	5	7	5	3	3	5	7	7	5	7	1	3	n/a	n/a	n/a	1	1	1.39042
2	6	2013-05-14	1	2	1	1	15:31:49	15:32:18	0:00:29	37	2	2	2	2	n/a	2	n/a	n/a	n/a	6	7	7	5	1	7	7	7	7	7	1	3	n/a	n/a	n/a	3	3	1.07102
1	3	2013-05-05	1	2	1	1	12:45:39	n/a	n/a	17	2	1	2	2	2	2	n/a	n/a	n/a	6	6	6	5	3	7	7	7	7	7	1	3	n/a	n/a	4	1	2	1.11493
1	1	2013-05-27	1	1	1	1	11:18:45	11:23:00	n/a	23	2	2	2	2	1	2	n/a	n/a	n/a	4	7	4	4	1	6	7	5	3	6	3	3	n/a	n/a	n/a	2	1	1.76956
1	1	2013-05-27	1	1	1	1	11:22:44	11:27:45	n/a	33	2	2	2	2	1	2	n/a	n/a	n/a	6	7	7	3	1	6	7	6	7	6	4	3	n/a	n/a	n/a	2	1	1.43496
1	1	2013-05-27	1	1	1	1	11:32:35	11:34:55	n/a	23	2	1	2	2	1	2	11:32:47	11:33:50	n/a	5	5	5	5	2	6	7	4	3	3	4	3	n/a	n/a	4	2	2	1.97498
1	1	2013-05-27	1	1	1	1	11:38:35	11:41:15	n/a	16	1	1	2	2	2	1	11:38:46	11:41:10	n/a	3	6	4	3	4	4	5	1	1	1	2	3	n/a	n/a	4	1	2	2.38917
1	1	2013-05-27	1	1	1	1	11:45:43	11:48:19	n/a	23	2	n/a	2	1	2	2	n/a	n/a	n/a	7	7	7	3	1	5	7	5	6	7	1	3	n/a	n/a	n/a	n/a	n/a	1.33124
1	1	2013-05-27	1	1	1	1	11:45:43	11:48:19	n/a	25	2	1	2	1	2	2	n/a	n/a	n/a	5	7	4	5	1	7	7	6	6	1	1	3	n/a	n/a	n/a	1	2	1.64369
1	1	2013-05-27	1	1	1	1	11:45:47	11:49:50	n/a	18	2	2	2	2	2	2	n/a	n/a	n/a	7	7	4	3	4	4	4	4	4	4	4	3	n/a	n/a	n/a	1	2	1.96909
1	1	2013-05-27	1	1	1	1	11:51:00	11:52:38	n/a	40	2	2	2	2	2	2	n/a	n/a	n/a	4	6	6	4	2	7	7	6	6	2	6	n/a	n/a	n/a	n/a	1	3	1.86265
1	1	2013-05-27	1	1	1	1	11:51:00	11:52:38	n/a	17	2	2	2	2	2	2	n/a	n/a	n/a	5	7	7	3	1	7	7	4	4	2	1	3	n/a	n/a	n/a	1	2	1.8171
1	1	2013-05-27	1	1	1	1	11:42:28	11:53:15	n/a	63	2	1	2	1	1	1	n/a	n/a	n/a	4	7	1	4	4	2	6	2	3	5	2	3	n/a	n/a	1	1	4	2.09266
1	1	2013-05-27	1	1	1	1	12:04:45	12:06:20	n/a	33	2	1	2	2	2	2	n/a	n/a	n/a	4	6	6	3	5	7	7	5	3	4	5	3	n/a	n/a	4	n/a	n/a	1.96818
1	1	2013-05-27	1	1	1	1	12:04:45	12:06:20	n/a	28	2	2	2	2	2	2	n/a	n/a	n/a	3	7	7	4	3	6	7	6	4	5	2	3	n/a	n/a	n/a	n/a	n/a	1.73402
1	1	2013-05-27	1	1	1	1	12:23:52	12:29:00	n/a	19	2	2	2	1	2	1	12:24:10	12:25:30	n/a	5	5	7	3	1	7	7	7	7	n/a	1	3	n/a	n/a	5	1	1	n/a
1	1	2013-05-27	1	1	1	1	12:23:52	12:29:00	n/a	16	2	1	2	1	2	1	12:24:10	12:25:30	n/a	5	6	3	4	2	4	7	2	2	7	2	3	n/a	n/a	2	1	2	1.92004
1	1	2013-05-27	1	1	1	1	12:23:52	12:29:00	n/a	12	1	2	2	1	2	1	12:24:10	12:25:30	n/a	5	6	3	4	2	6	7	6	7	7	1	3	n/a	n/a	5	1	1	1.27725
1	1	2013-05-27	1	1	1	1	12:35:48	12:36:50	n/a	19	2	2	2	2	2	2	n/a	n/a	n/a	6	7	7	5	1	2	7	7	7	6	1	3	n/a	n/a	n/a	1	3	1.33025
1	1	2013-05-27	1	1	1	1	12:35:48	12:36:50	n/a	19	2	2	2	2	2	2	n/a	n/a	n/a	4	7	7	4	4	7	7	1	6	6	4	3	n/a	n/a	n/a	3	2	1.89611
1	1	2013-05-27	1	1	1	1	12:33:20	12:34:00	n/a	21	2	1	2	2	2	2	n/a	n/a	n/a	6	6	7	4	1	3	2	5	5	5	2	3	n/a	n/a	n/a	1	3	1.82737
1	1	2013-05-27	1	1	1	1	13:00:00	13:03:45	n/a	61	2	2	2	1	1	1	n/a	n/a	n/a	6	6	7	3	4	4	6	6	6	6	1	2	n/a	n/a	6	4	3	1.49404
1	1	2013-05-27	1	1	1	1	13:42:20	13:45:35	n/a	50	2	2	2	2	2	2	n/a	n/a	n/a	7	7	7	5	2	5	7	6	7	7	5	3	n/a	n/a	6	4	1	1.42562
1	2	2013-05-27	3	1	1	1	13:45:50	13:48:00	n/a	14	1	2	2	2	2	2	n/a	n/a	n/a	4	2	5	3	1	7	7	7	7	5	5	3	n/a	n/a	n/a	1	1	1.54068
1	2	2013-05-27	3	1	1	1	14:01:10	n/a	n/a	36	2	2	2	2	2	2	n/a	n/a	n/a	7	4	7	3	1	7	7	4	4	4	4	3	n/a	n/a	n/a	3	2	1.76671
1	2	2013-05-27	3	1	1	1	14:01:10	n/a	n/a	17	2	2	2	2	2	2	n/a	n/a	n/a	7	7	7	4	5	7	7	7	7	6	7	3	n/a	n/a	n/a	n/a	n/a	1.50435
1	2	2013-05-27	3	1	1	1	14:14:25	14:17:30	n/a	40	2	2	2	1	1	2	n/a	n/a	n/a	2	7	4	4	1	7	7	7	1	5	1	3	n/a	n/a	n/a	1	4	1.77799
1	2	2013-05-27	3	1	1	1	14:14:25	14:17:30	n/a	13	1	1	2	1	1	2	n/a	n/a	n/a	4	7	5	5	1	7	7	6	4	5	1	3	n/a	n/a	n/a	n/a	n/a	1.58984
2	7	2013-07-25	1	2	2	1	12:23:12	12:33:44	0:10:32	16	2	2	2	1	n/a	2	n/a	n/a	n/a	4	6	6	4	4	5	7	6	5	7	3	3	n/a	n/a	n/a	2	1	1.62053
1	2	2013-04-30	1	1	2	1	11:53:40	12:01:10	0:07:30	20	2	2	2	1	1	2	n/a	n/a	n/a	6	5	6	4	2	5	7	7	3	4	1	3	n/a	n/a	1	1	2	1.61884
1	2	2013-04-30	1	1	2	1	11:53:40	12:01:10	0:07:30	22	2	1	2	1	1	2	n/a	n/a	n/a	6	7	5	5	3	6	7	6	7	6	1	3	n/a	n/a	n/a	2	2	1.30644
1	2	2013-08-28	1	1	2	1	11:51:28	11:58:17	0:06:49	10	2	2	2	2	2	2	n/a	n/a	n/a	4	6	4	4	1	7	7	7	3	6	1	3	n/a	n/a	1	1	1	1.52879
1	2	2013-08-28	1	1	2	1	11:51:28	11:58:17	0:06:49	63	2	1	2	2	2	1	n/a	n/a	n/a	6	6	4	5	1	7	1	4	4	5	3	3	n/a	n/a	n/a	1	1	1.9044
1	2	2013-04-30	1	1	2	1	11:43:34	11:50:20	0:06:46	29	2	2	2	2	2	2	n/a	n/a	n/a	6	7	7	4	3	5	7	6	5	6	3	3	n/a	n/a	n/a	1	1	1.56909
1	2	2013-04-30	1	1	2	1	12:32:32	12:38:15	0:05:43	30	2	2	2	2	2	2	n/a	n/a	n/a	5	7	7	5	1	7	7	7	7	4	1	3	n/a	n/a	n/a	1	4	1.34291
2	6	2013-05-30	1	2	2	1	11:11:57	11:17:38	0:05:41	15	1	1	2	1	n/a	2	n/a	n/a	n/a	5	6	6	3	2	7	7	5	2	4	6	3	n/a	n/a	n/a	1	1	1.97958
2	6	2013-05-30	1	2	2	1	11:11:57	11:17:38	0:05:41	13	1	1	2	1	n/a	2	n/a	n/a	n/a	6	6	7	3	5	7	7	5	4	7	5	3	n/a	n/a	n/a	1	1	1.70025
1	1	2013-04-30	1	2	2	1	14:35:17	14:40:35	0:05:18	49	2	2	2	2	1	2	n/a	n/a	n/a	4	7	5	4	1	4	7	7	7	6	4	3	n/a	n/a	n/a	1	2	1.52455
1	1	2013-04-30	1	1	2	1	14:02:20	14:07:31	0:05:11	33	2	2	2	1	2	2	n/a	n/a	n/a	5	7	7	4	3	5	7	5	5	7	1	3	n/a	n/a	n/a	2	4	1.52913
1	1	2013-04-30	1	1	2	1	14:02:20	14:07:31	0:05:11	67	2	2	2	1	2	2	n/a	n/a	n/a	6	7	7	4	3	1	7	1	3	2	2	3	n/a	n/a	n/a	1	1	2.17625
1	2	2013-08-28	1	1	2	1	14:22:01	14:27:10	0:05:09	21	2	2	2	2	1	1	14:23:14	14:27:04	n/a	n/a	7	7	5	3	7	7	4	4	4	5	3	n/a	n/a	n/a	n/a	2	n/a
1	2	2013-08-28	1	1	2	1	13:45:27	13:50:35	0:05:08	14	1	2	2	2	2	2	n/a	n/a	n/a	5	3	4	4	1	7	7	2	7	6	3	3	n/a	n/a	n/a	1	1	1.66518
1	2	2013-08-28	1	1	2	1	13:45:27	13:50:35	0:05:08	42	2	2	2	2	2	2	n/a	n/a	n/a	4	7	7	5	1	7	7	2	2	3	3	3	n/a	n/a	n/a	1	1	2.08431
2	7	2013-07-24	1	1	2	1	9:50:32	9:55:35	0:05:03	14	1	1	2	1	n/a	2	n/a	n/a	n/a	5	6	6	5	4	5	7	4	1	5	6	3	n/a	n/a	n/a	2	2	2.09998
2	7	2013-07-24	1	1	2	1	9:50:32	9:55:35	0:05:03	14	1	2	2	1	n/a	2	n/a	n/a	n/a	5	6	6	5	2	5	7	4	5	5	4	3	n/a	n/a	n/a	2	2	1.81188
1	1	2013-04-30	1	1	2	1	14:26:36	14:31:35	0:04:59	20	2	2	2	1	2	2	n/a	n/a	n/a	7	4	6	4	5	4	5	7	6	7	5	3	n/a	n/a	n/a	3	2	1.57311
1	1	2013-04-30	1	1	2	1	14:26:36	14:31:25	0:04:49	20	2	2	2	1	2	2	n/a	n/a	n/a	6	6	6	3	6	4	5	3	7	6	2	3	n/a	n/a	n/a	3	n/a	1.73657
1	1	2013-04-30	1	1	2	1	14:26:36	14:31:25	0:04:49	18	2	2	2	1	2	2	n/a	n/a	n/a	6	4	5	3	6	6	6	6	7	7	3	3	n/a	n/a	n/a	3	n/a	1.44651
1	2	2013-08-30	1	2	2	1	14:09:21	14:13:35	0:04:14	19	2	1	2	2	1	2	n/a	n/a	n/a	6	2	7	3	1	7	7	1	7	7	4	3	n/a	n/a	n/a	2	2	1.67639
1	2	2013-05-02	1	1	2	1	11:35:06	11:39:15	0:04:09	54	2	2	2	1	1	2	n/a	n/a	n/a	3	7	6	5	2	6	7	4	5	1	5	3	n/a	n/a	n/a	n/a	3	2.07673
1	2	2013-08-28	1	1	2	1	13:53:16	13:57:19	0:04:03	22	2	2	2	1	2	1	n/a	n/a	n/a	7	7	7	3	3	6	7	2	2	6	1	3	n/a	n/a	n/a	2	1	1.8134
1	2	2013-08-28	1	1	2	1	12:30:45	12:34:39	0:03:54	43	2	2	2	1	2	2	n/a	n/a	n/a	6	7	3	3	1	7	7	4	4	7	4	3	n/a	n/a	n/a	1	1	1.6589
1	2	2013-08-28	1	1	2	1	12:30:45	12:34:39	0:03:54	42	2	1	2	1	2	2	n/a	n/a	n/a	4	7	5	5	1	3	7	7	7	7	1	3	n/a	n/a	n/a	n/a	n/a	1.3399
1	1	2013-04-30	1	1	2	1	14:05:29	14:09:19	0:03:50	19	2	1	2	2	2	2	n/a	n/a	n/a	5	7	6	5	4	4	6	6	7	7	1	2	n/a	n/a	n/a	3	3	1.42186
1	2	2013-04-30	1	1	2	1	12:15:50	12:19:25	0:03:35	22	2	2	2	1	2	2	n/a	n/a	n/a	7	7	4	4	1	4	7	7	7	7	1	3	n/a	n/a	n/a	1	2	1.12893
1	1	2013-05-02	1	2	2	1	15:02:59	15:06:28	0:03:29	18	2	2	2	1	2	2	n/a	n/a	n/a	5	6	5	3	1	4	7	6	7	7	2	3	n/a	n/a	n/a	3	3	1.38327
1	1	2013-05-02	1	2	2	1	15:02:59	15:06:28	0:03:29	21	2	2	2	1	2	2	n/a	n/a	n/a	6	6	5	5	1	5	7	7	7	6	1	3	n/a	n/a	n/a	3	1	1.22419
1	2	2013-08-30	1	2	2	1	13:28:08	13:31:35	0:03:27	19	2	2	2	2	1	2	n/a	n/a	n/a	7	6	4	5	1	7	7	7	6	7	1	3	n/a	n/a	n/a	1	3	1.08932
1	2	2013-08-30	1	2	2	1	13:28:08	13:31:35	0:03:27	19	2	2	2	2	1	2	n/a	n/a	n/a	5	6	4	3	4	6	7	7	7	6	1	2	n/a	n/a	4	2	2	1.30223
1	1	2013-04-30	1	2	2	1	14:52:02	14:55:16	0:03:14	20	2	1	2	2	1	2	n/a	n/a	n/a	5	7	7	4	1	3	2	6	4	4	2	3	n/a	n/a	n/a	1	3	1.90638
2	7	2013-07-23	1	2	2	1	14:57:46	15:00:53	0:03:07	13	1	1	2	2	n/a	2	n/a	n/a	n/a	6	7	7	5	3	7	7	5	6	5	4	3	n/a	n/a	n/a	2	2	1.61902
2	7	2013-07-31	1	2	2	1	11:51:57	11:55:02	0:03:05	14	1	1	2	1	n/a	2	n/a	n/a	n/a	7	6	7	4	3	6	7	7	5	5	1	3	n/a	n/a	n/a	2	2	1.37761
1	2	2013-08-30	1	2	2	1	11:13:45	11:16:48	0:03:03	12	1	1	2	2	1	2	n/a	n/a	n/a	6	5	5	4	2	7	7	7	7	6	2	3	n/a	n/a	n/a	1	1	1.23103
1	2	2013-08-30	1	2	2	1	11:13:45	11:16:48	0:03:03	49	2	2	2	1	1	2	n/a	n/a	n/a	5	5	6	4	4	7	7	6	6	5	2	3	n/a	n/a	n/a	1	2	1.52033
2	6	2013-08-05	1	2	2	1	10:43:08	10:46:10	0:03:02	18	2	2	2	1	n/a	2	n/a	n/a	n/a	6	4	4	4	3	6	7	7	4	5	1	3	n/a	n/a	n/a	1	3	1.49143
1	2	2013-08-28	1	1	2	1	14:01:52	14:04:53	0:03:01	33	2	2	2	2	2	2	n/a	n/a	n/a	6	7	6	5	2	7	7	6	6	4	6	3	n/a	n/a	n/a	4	1	1.6854
1	2	2013-05-10	1	1	2	1	14:21:50	14:24:45	0:02:55	28	2	2	2	1	2	2	n/a	n/a	n/a	7	7	7	5	1	5	7	7	7	7	1	3	n/a	n/a	n/a	1	2	1.0882
1	2	2013-04-30	1	1	2	1	12:15:15	12:17:58	0:02:43	37	2	2	2	1	1	2	n/a	n/a	n/a	7	7	7	3	4	7	7	3	3	7	5	3	n/a	n/a	n/a	1	1	1.81311
1	2	2013-04-30	1	1	2	1	11:35:50	11:38:30	0:02:40	26	2	2	2	2	2	2	n/a	n/a	n/a	7	6	7	3	2	7	7	4	3	5	3	3	n/a	n/a	n/a	1	3	1.74124
1	2	2013-08-28	1	1	2	1	12:18:35	12:21:13	0:02:38	17	1	2	2	1	2	2	n/a	n/a	n/a	4	6	7	4	1	6	7	5	7	4	1	3	n/a	n/a	n/a	2	2	1.56275
1	2	2013-08-28	1	1	2	1	12:18:35	12:21:13	0:02:38	19	1	1	2	1	2	2	n/a	n/a	n/a	5	7	6	5	3	7	7	6	4	5	7	3	n/a	n/a	1	1	2	1.83757
1	2	2013-08-28	1	1	2	1	12:54:24	12:57:02	0:02:38	18	1	2	2	2	1	2	n/a	n/a	n/a	4	6	3	3	1	2	6	5	4	6	1	3	n/a	n/a	n/a	1	3	1.7676
1	2	2013-08-28	1	1	2	1	12:54:24	12:57:02	0:02:38	18	1	1	2	1	1	2	n/a	n/a	n/a	7	7	7	5	2	5	7	7	7	7	1	3	n/a	n/a	n/a	1	4	1.11003
1	1	2013-05-02	1	2	2	1	15:10:58	15:13:35	0:02:37	45	2	2	2	2	2	1	n/a	n/a	n/a	7	7	7	3	1	7	7	7	7	7	1	1	n/a	n/a	7	n/a	3	1.00178
1	1	2013-04-30	1	2	2	1	14:45:10	14:47:43	0:02:33	34	2	2	2	2	1	2	n/a	n/a	n/a	7	5	6	1	1	7	7	7	7	7	1	3	n/a	n/a	n/a	2	5	1.00178
1	2	2013-04-30	1	1	2	1	12:59:52	13:02:23	0:02:31	20	2	2	2	1	2	2	n/a	n/a	n/a	6	7	7	3	6	4	4	6	5	5	4	3	n/a	n/a	n/a	n/a	n/a	1.83244
1	2	2013-04-30	1	1	2	1	12:59:52	13:02:23	0:02:31	18	2	2	2	1	2	2	n/a	n/a	n/a	5	7	7	3	1	7	7	7	7	7	1	3	n/a	n/a	n/a	3	3	1.13604
1	2	2013-08-30	1	2	2	1	13:51:20	13:53:50	0:02:30	8	1	1	2	2	1	1	n/a	n/a	n/a	4	3	2	3	6	6	7	5	5	6	1	1	n/a	3	3	1	1	1.6451
1	2	2013-08-30	1	2	2	1	13:51:20	13:53:50	0:02:30	11	1	1	2	2	1	2	n/a	n/a	n/a	5	7	4	3	5	7	7	5	4	6	2	3	n/a	n/a	n/a	1	1	1.66043
1	2	2013-08-30	1	2	2	1	13:51:20	13:53:50	0:02:30	43	2	2	2	2	1	2	n/a	n/a	n/a	6	7	7	4	3	5	3	5	7	5	2	3	n/a	n/a	n/a	2	3	1.66578
1	2	2013-08-30	1	2	2	1	13:51:20	13:53:50	0:02:30	40	2	2	2	1	2	2	n/a	n/a	n/a	6	6	6	3	2	6	7	6	3	5	1	3	n/a	n/a	n/a	4	2	1.60059
1	2	2013-05-10	1	1	2	1	14:42:08	14:44:31	0:02:23	22	2	2	2	1	2	2	n/a	n/a	n/a	5	5	6	3	1	2	6	1	1	1	7	n/a	n/a	n/a	4	1	2	2.46804
1	2	2013-05-10	1	1	2	1	14:42:08	14:44:31	0:02:23	19	2	1	2	1	2	2	n/a	n/a	n/a	5	4	7	3	4	6	6	7	6	5	1	3	n/a	n/a	n/a	n/a	n/a	1.47088
2	7	2013-07-30	1	2	2	1	11:06:34	11:08:57	0:02:23	14	1	2	2	1	n/a	2	n/a	n/a	n/a	5	6	4	4	2	5	7	6	6	6	1	3	n/a	n/a	n/a	2	1	1.44071
2	7	2013-07-30	1	2	2	1	11:06:34	11:08:57	0:02:23	16	2	2	2	1	n/a	2	n/a	n/a	n/a	6	7	6	5	2	7	7	7	7	7	1	3	n/a	n/a	n/a	2	1	1.09319
2	6	2013-05-30	1	2	2	1	13:09:43	13:12:04	0:02:21	44	2	2	2	1	n/a	2	n/a	n/a	n/a	5	7	7	3	4	7	7	7	7	4	7	3	n/a	n/a	n/a	3	4	1.6864
1	2	2013-04-30	1	1	2	1	12:32:00	12:34:20	0:02:20	46	2	2	2	2	2	2	n/a	n/a	n/a	5	6	4	3	4	6	7	3	3	6	4	3	n/a	n/a	n/a	1	1	1.91995
1	1	2013-04-30	1	1	2	1	14:19:26	14:21:45	0:02:19	34	2	2	2	2	1	2	n/a	n/a	n/a	7	7	6	4	2	7	7	6	6	7	2	3	n/a	n/a	n/a	2	5	1.25957
1	2	2013-04-30	1	1	2	1	11:53:35	11:55:50	0:02:15	37	2	2	2	1	1	2	n/a	n/a	n/a	5	7	5	4	1	5	7	7	7	7	1	3	n/a	n/a	n/a	3	4	1.21293
2	6	2013-08-06	1	2	2	1	10:35:02	10:37:17	0:02:15	14	1	1	2	2	n/a	2	n/a	n/a	n/a	7	7	7	4	1	4	7	7	7	7	1	3	n/a	n/a	n/a	1	1	1.12893
2	6	2013-08-06	1	2	2	1	10:35:02	10:37:17	0:02:15	20	2	1	2	2	n/a	2	n/a	n/a	n/a	7	6	6	4	3	6	7	7	7	7	1	3	n/a	n/a	n/a	2	2	1.09081
1	2	2013-08-30	1	2	2	1	12:42:23	12:44:35	0:02:12	49	2	1	2	2	1	2	n/a	n/a	n/a	5	7	5	4	3	7	1	5	2	1	1	3	n/a	n/a	5	1	2	2.10111
1	2	2013-04-30	1	1	2	1	11:41:25	11:43:35	0:02:10	13	1	2	2	1	2	2	n/a	n/a	n/a	6	6	7	5	6	5	6	6	6	6	6	3	n/a	n/a	6	1	1	1.72771
1	2	2013-04-30	1	1	2	1	11:41:25	11:43:35	0:02:10	14	1	1	2	1	2	2	n/a	n/a	n/a	7	7	6	3	2	5	7	7	6	6	5	3	n/a	n/a	n/a	1	1	1.4778
1	2	2013-04-30	1	1	2	1	11:41:25	11:43:35	0:02:10	13	1	2	2	2	2	2	n/a	n/a	n/a	6	5	7	5	4	7	7	6	7	7	3	3	n/a	n/a	1	1	1	1.33881
1	2	2013-08-30	1	2	2	1	12:03:01	12:05:10	0:02:09	43	2	2	2	2	1	2	n/a	n/a	n/a	5	7	7	3	2	4	6	1	1	7	4	3	n/a	n/a	n/a	1	3	2.11771
1	1	2013-04-30	1	1	2	1	14:19:37	14:21:45	0:02:08	29	2	2	2	1	1	2	n/a	n/a	n/a	7	7	7	4	3	7	7	2	5	7	5	3	n/a	n/a	n/a	5	1	1.75379
1	2	2013-08-28	1	1	2	1	14:10:03	14:12:10	0:02:07	29	2	1	2	2	1	2	n/a	n/a	n/a	7	6	6	3	1	6	7	7	6	6	1	3	n/a	n/a	n/a	1	1	1.20327
1	2	2013-08-28	1	1	2	1	11:34:49	11:36:55	0:02:06	12	1	2	2	2	2	2	n/a	n/a	n/a	5	6	6	3	3	7	7	7	6	7	1	3	n/a	n/a	n/a	1	1	1.25284
1	2	2013-08-28	1	1	2	1	11:34:49	11:36:55	0:02:06	55	2	1	2	2	2	2	n/a	n/a	n/a	7	7	7	3	3	7	7	5	4	7	6	3	n/a	n/a	2	1	2	1.67356
1	2	2013-08-30	1	2	2	1	13:37:06	13:39:10	0:02:04	10	1	1	2	2	2	1	n/a	n/a	n/a	5	6	4	3	4	7	7	7	7	7	1	3	n/a	n/a	n/a	n/a	n/a	1.19773
1	2	2013-08-30	1	2	2	1	13:37:06	13:39:10	0:02:04	39	2	2	2	2	2	2	n/a	n/a	n/a	5	6	6	4	4	5	5	5	5	6	2	3	n/a	n/a	n/a	4	4	1.7129
1	2	2013-08-30	1	2	2	1	12:45:59	12:48:00	0:02:01	52	2	2	2	1	2	2	n/a	n/a	n/a	5	6	6	3	7	7	7	3	3	7	2	3	n/a	n/a	n/a	1	1	1.80833
1	2	2013-08-28	1	1	2	1	14:14:40	14:16:40	0:02:00	38	2	2	2	2	1	2	n/a	n/a	n/a	5	7	6	3	1	7	7	5	5	7	1	3	n/a	n/a	n/a	1	2	1.43584
2	7	2013-07-25	1	2	2	1	11:28:45	11:30:42	0:01:57	20	2	2	2	1	n/a	2	n/a	n/a	n/a	5	7	7	5	1	6	1	7	7	7	1	3	n/a	n/a	n/a	2	1	1.43639
2	7	2013-07-09	1	2	2	1	11:45:10	11:47:06	0:01:56	12	1	2	2	2	n/a	2	n/a	n/a	n/a	4	6	5	4	4	7	7	7	7	7	2	3	n/a	n/a	n/a	1	1	1.31435
1	2	2013-08-28	1	1	2	1	13:46:56	13:48:47	0:01:51	25	2	2	2	2	2	2	n/a	n/a	n/a	7	6	4	5	1	5	7	7	7	7	2	3	n/a	n/a	n/a	1	2	1.15482
1	2	2013-08-28	1	1	2	1	13:46:56	13:48:47	0:01:51	52	2	2	2	2	2	2	n/a	n/a	n/a	7	7	5	5	1	3	7	7	7	7	1	3	n/a	n/a	n/a	1	2	1.16825
1	2	2013-08-30	1	2	2	1	11:44:27	11:46:17	0:01:50	42	2	2	2	2	1	2	n/a	n/a	n/a	7	7	7	5	1	7	7	7	7	7	1	3	n/a	n/a	n/a	1	4	1.00178
2	7	2013-07-25	1	2	2	1	15:34:17	15:36:05	0:01:48	11	1	2	2	1	n/a	2	n/a	n/a	n/a	6	7	6	3	4	6	7	7	6	6	2	3	n/a	n/a	n/a	2	2	1.37287
2	7	2013-07-25	1	2	2	1	15:34:17	15:36:05	0:01:48	14	1	1	2	1	n/a	2	n/a	n/a	n/a	5	7	5	4	5	5	6	6	5	5	2	3	n/a	n/a	n/a	2	2	1.68427
2	6	2013-05-30	1	2	2	1	11:30:44	11:32:29	0:01:45	42	2	2	2	2	n/a	2	n/a	n/a	n/a	7	7	7	1	1	6	7	7	3	6	1	3	n/a	n/a	n/a	1	2	1.41315
2	6	2013-05-30	1	2	2	1	11:30:44	11:32:29	0:01:45	12	1	2	2	2	n/a	2	n/a	n/a	n/a	5	7	7	5	2	7	7	7	7	6	1	1	n/a	n/a	n/a	1	1	1.22862
1	2	2013-08-28	1	1	2	1	11:58:40	12:00:20	0:01:40	37	2	2	2	2	2	2	n/a	n/a	n/a	6	7	7	3	1	7	7	7	6	7	1	3	n/a	n/a	n/a	1	1	1.15331
1	2	2013-08-28	1	1	2	1	11:58:40	12:00:20	0:01:40	39	2	1	2	2	2	2	n/a	n/a	n/a	6	6	6	4	2	5	7	5	5	5	2	3	n/a	n/a	n/a	1	2	1.6242
2	7	2013-07-30	1	2	2	1	10:35:08	10:36:48	0:01:40	18	2	1	2	1	n/a	2	n/a	n/a	n/a	6	5	5	3	4	6	5	3	3	4	4	3	n/a	n/a	n/a	2	2	2.02781
2	7	2013-07-30	1	2	2	1	10:35:08	10:36:48	0:01:40	21	2	2	2	1	n/a	2	n/a	n/a	n/a	6	6	5	4	1	5	6	4	4	6	4	3	n/a	n/a	n/a	2	2	1.79366
1	1	2013-05-02	1	2	2	1	14:43:17	14:44:55	0:01:38	30	2	2	2	2	1	2	n/a	n/a	n/a	6	7	6	5	2	5	6	5	5	7	6	3	n/a	n/a	n/a	2	2	1.73425
1	1	2013-05-02	1	2	2	1	15:14:15	15:15:49	0:01:34	22	2	2	2	2	1	2	n/a	n/a	n/a	6	7	5	4	1	5	4	7	7	6	1	3	n/a	n/a	n/a	3	3	1.35639
1	2	2013-08-28	1	1	2	1	11:40:40	11:42:14	0:01:34	16	1	2	2	2	2	2	n/a	n/a	n/a	6	4	7	4	2	4	6	6	6	6	6	3	n/a	n/a	n/a	1	2	1.69804
1	2	2013-08-28	1	1	2	1	11:40:40	11:42:14	0:01:34	17	1	1	2	2	2	1	n/a	n/a	n/a	4	5	4	4	5	7	7	7	6	5	4	3	n/a	n/a	2	1	2	1.61223
1	2	2013-08-30	1	2	2	1	12:30:36	12:32:10	0:01:34	15	1	2	2	2	2	2	n/a	n/a	n/a	5	7	6	5	1	5	7	6	7	7	3	3	n/a	n/a	n/a	1	1	1.40448
1	2	2013-08-30	1	2	2	1	12:30:36	12:32:10	0:01:34	51	2	2	2	2	2	2	n/a	n/a	n/a	7	5	5	4	1	7	7	7	7	5	1	3	n/a	n/a	n/a	1	3	1.15993
2	6	2013-08-05	1	2	2	1	11:13:27	11:15:01	0:01:34	22	2	1	2	1	n/a	2	n/a	n/a	n/a	6	7	7	4	4	6	7	6	6	7	1	3	n/a	n/a	n/a	1	3	1.32924
2	6	2013-08-05	1	2	2	1	11:13:27	11:15:01	0:01:34	22	2	2	2	1	n/a	2	n/a	n/a	n/a	5	6	6	4	3	6	7	7	7	6	1	3	n/a	n/a	n/a	2	3	1.28367
1	2	2013-04-30	1	1	2	1	12:23:40	12:25:13	0:01:33	31	2	2	2	1	1	1	n/a	n/a	n/a	5	7	3	4	1	7	7	4	4	6	2	3	n/a	n/a	n/a	1	2	1.66359
1	2	2013-04-30	1	1	2	1	12:25:42	12:27:15	0:01:33	22	2	1	2	2	2	2	n/a	n/a	n/a	4	7	7	4	5	7	6	5	4	4	1	3	n/a	n/a	n/a	1	3	1.79072
1	2	2013-08-28	1	1	2	1	12:15:57	12:17:29	0:01:32	50	2	2	2	1	2	2	n/a	n/a	n/a	6	7	6	4	2	6	7	2	3	5	4	3	n/a	n/a	n/a	1	1	1.95452
1	2	2013-08-28	1	1	2	1	12:15:57	12:17:29	0:01:32	58	2	1	2	1	2	2	n/a	n/a	n/a	5	6	4	4	2	6	6	6	6	6	2	3	n/a	n/a	n/a	1	1	1.4995
1	2	2013-08-28	1	1	2	1	14:21:48	14:23:20	0:01:32	33	2	2	2	2	1	2	n/a	n/a	n/a	6	7	6	4	4	7	7	6	6	6	1	3	n/a	n/a	n/a	2	3	1.35923
1	2	2013-08-30	1	2	2	1	12:12:08	12:13:40	0:01:32	20	2	1	2	2	2	2	n/a	n/a	n/a	6	5	7	3	2	5	7	5	7	7	6	3	n/a	n/a	n/a	1	2	1.58991
2	7	2013-07-09	1	2	2	1	11:12:06	11:13:38	0:01:32	13	1	2	2	1	n/a	2	n/a	n/a	n/a	5	7	6	4	6	6	7	4	1	7	2	3	n/a	n/a	n/a	1	1	1.8644
1	2	2013-04-30	1	1	2	1	11:54:05	11:55:35	0:01:30	33	2	2	2	1	1	2	n/a	n/a	n/a	7	6	5	3	5	5	7	6	4	5	5	3	n/a	n/a	n/a	2	1	1.75139
1	1	2013-04-30	1	2	2	1	15:06:14	15:07:44	0:01:30	47	2	2	2	2	2	2	n/a	n/a	n/a	7	7	7	3	1	7	7	7	7	7	1	3	n/a	n/a	n/a	3	5	1.00178
1	1	2013-04-30	1	2	2	1	15:06:14	15:07:44	0:01:30	48	2	2	2	2	2	2	n/a	n/a	n/a	7	7	7	3	1	7	7	7	7	7	1	3	n/a	n/a	n/a	1	1	1.00178
2	6	2013-05-30	1	2	2	1	12:44:57	12:46:27	0:01:30	43	2	2	2	1	n/a	2	n/a	n/a	n/a	4	7	7	4	3	7	6	5	7	4	3	3	n/a	n/a	n/a	1	2	1.69128
1	2	2013-05-02	1	1	2	1	12:53:09	12:54:38	0:01:29	19	2	1	2	1	2	2	n/a	n/a	n/a	3	7	7	4	1	2	4	7	3	2	1	3	n/a	n/a	n/a	1	3	1.98926
1	2	2013-05-02	1	1	2	1	12:53:09	12:54:38	0:01:29	18	2	2	2	1	2	2	n/a	n/a	n/a	6	6	6	4	4	6	7	7	7	6	1	3	n/a	n/a	n/a	1	3	1.24591
1	2	2013-08-30	1	2	2	1	12:55:36	12:57:05	0:01:29	44	2	2	2	2	1	2	n/a	n/a	n/a	7	7	3	4	1	4	7	7	7	7	1	3	n/a	n/a	n/a	1	4	1.12893
1	2	2013-05-10	1	1	2	1	14:52:00	14:53:27	0:01:27	23	2	2	2	2	1	2	n/a	n/a	n/a	6	6	4	3	1	7	7	7	6	6	6	3	n/a	n/a	n/a	1	2	1.49941
1	2	2013-05-10	1	1	2	1	14:52:00	14:53:27	0:01:27	25	2	1	2	2	1	2	n/a	n/a	n/a	7	7	4	3	1	6	7	7	7	7	1	3	n/a	n/a	n/a	2	2	1.04589
1	2	2013-05-10	1	1	2	1	14:29:04	14:30:30	0:01:26	23	2	2	2	2	1	1	n/a	n/a	n/a	2	7	6	5	1	7	7	7	7	7	1	3	n/a	n/a	n/a	1	2	1.31192
1	2	2013-05-10	1	1	2	1	14:29:04	14:30:30	0:01:26	28	2	1	2	2	1	1	n/a	n/a	n/a	6	5	5	5	2	6	4	6	6	4	1	3	n/a	n/a	n/a	1	3	1.58898
2	6	2013-05-24	1	2	2	1	10:02:51	10:04:17	0:01:26	31	2	2	2	2	n/a	2	n/a	n/a	n/a	5	4	7	4	4	5	7	5	7	7	1	3	n/a	n/a	n/a	1	1	1.42132
2	6	2013-05-24	1	2	2	1	10:02:51	10:04:17	0:01:26	12	1	2	2	2	n/a	2	n/a	n/a	n/a	5	4	4	3	4	3	1	3	1	6	7	3	n/a	n/a	n/a	1	1	2.33535
1	2	2013-08-30	1	2	2	1	11:54:20	11:55:45	0:01:25	34	2	2	2	1	2	2	n/a	n/a	n/a	6	7	6	4	1	7	7	4	4	5	4	3	n/a	n/a	n/a	1	2	1.75893
1	2	2013-08-30	1	2	2	1	11:54:20	11:55:45	0:01:25	40	2	1	2	2	2	2	n/a	n/a	n/a	2	7	1	5	2	7	7	6	4	7	1	3	n/a	n/a	n/a	1	2	1.58768
1	2	2013-05-02	1	2	2	1	11:44:35	11:45:57	0:01:22	52	2	1	2	2	2	2	n/a	n/a	n/a	5	7	7	5	1	6	7	6	4	6	1	3	n/a	n/a	n/a	1	4	1.51771
2	6	2013-05-30	1	2	2	1	13:04:26	13:05:43	0:01:17	61	2	1	2	2	n/a	2	n/a	n/a	n/a	7	6	4	3	1	3	7	2	5	7	7	3	n/a	n/a	n/a	1	1	1.90785
2	7	2013-07-25	1	2	2	1	12:56:26	12:57:43	0:01:17	18	2	2	2	1	n/a	2	n/a	n/a	n/a	5	7	5	4	3	5	2	7	7	3	1	3	n/a	n/a	n/a	2	1	1.67914
2	7	2013-07-25	1	2	2	1	12:56:26	12:57:43	0:01:17	20	2	1	2	1	n/a	2	n/a	n/a	n/a	6	7	7	4	2	7	7	7	7	6	1	3	n/a	n/a	n/a	2	1	1.16876
1	2	2013-08-30	1	2	2	1	11:39:27	11:40:43	0:01:16	19	2	2	2	2	2	2	n/a	n/a	n/a	5	5	5	4	5	5	7	1	4	4	7	3	n/a	n/a	1	1	1	2.19923
1	2	2013-08-30	1	2	2	1	11:39:27	11:40:43	0:01:16	20	2	1	2	2	2	2	n/a	n/a	n/a	4	5	5	3	5	7	7	1	1	5	7	3	n/a	n/a	n/a	1	2	2.27545
1	2	2013-04-30	1	1	2	1	11:38:00	11:39:15	0:01:15	25	2	1	2	1	2	2	n/a	n/a	n/a	5	6	7	4	1	7	7	5	5	6	6	3	n/a	n/a	n/a	1	1	1.72619
1	2	2013-08-28	1	1	2	1	12:34:54	12:36:08	0:01:14	30	2	2	2	2	2	2	n/a	n/a	n/a	7	6	6	3	1	7	7	5	6	3	4	3	n/a	n/a	n/a	1	2	1.65034
1	2	2013-08-28	1	1	2	1	12:34:54	12:36:08	0:01:14	29	2	1	2	1	2	2	n/a	n/a	n/a	6	7	7	4	1	7	7	2	4	7	6	3	n/a	n/a	n/a	5	1	1.85898
1	2	2013-08-30	1	2	2	1	12:53:07	12:54:20	0:01:13	17	2	2	2	2	1	2	n/a	n/a	n/a	5	4	3	3	3	4	7	5	3	4	1	3	n/a	n/a	n/a	1	2	1.81864
2	6	2013-08-06	1	2	2	1	10:41:17	10:42:29	0:01:12	22	2	1	2	2	n/a	2	n/a	n/a	n/a	5	7	6	5	5	7	6	7	5	7	1	3	n/a	n/a	n/a	1	5	1.40084
1	2	2013-05-02	1	1	2	1	11:56:20	11:57:31	0:01:11	22	2	2	2	2	2	2	n/a	n/a	n/a	3	7	4	4	3	1	1	7	7	6	4	3	n/a	n/a	n/a	1	2	1.87537
1	2	2013-05-02	1	1	2	1	11:56:20	11:57:31	0:01:11	48	2	1	2	2	1	2	n/a	n/a	n/a	2	7	6	5	1	7	7	7	6	n/a	6	n/a	n/a	n/a	n/a	1	1	n/a
1	2	2013-05-10	1	1	2	1	14:57:44	14:58:55	0:01:11	31	2	2	2	2	2	2	n/a	n/a	n/a	1	7	7	4	1	5	7	7	7	7	5	3	n/a	n/a	n/a	1	2	1.62573
1	2	2013-05-10	1	1	2	1	14:57:44	14:58:55	0:01:11	35	2	1	2	2	2	2	n/a	n/a	n/a	4	7	7	3	1	7	7	7	7	7	1	3	n/a	n/a	n/a	1	1	1.19754
1	2	2013-08-30	1	2	2	1	12:36:26	12:37:35	0:01:09	52	2	2	2	2	1	2	n/a	n/a	n/a	2	7	5	4	1	5	7	5	7	4	2	3	n/a	n/a	1	1	2	1.72306
2	6	2013-05-30	1	2	2	1	10:57:51	10:58:59	0:01:08	68	2	2	2	2	n/a	2	n/a	n/a	n/a	6	7	7	3	3	7	7	6	5	7	1	3	n/a	n/a	n/a	1	1	1.34597
2	6	2013-08-05	1	2	2	1	10:43:08	10:44:16	0:01:08	20	2	2	2	1	n/a	2	n/a	n/a	n/a	7	7	7	4	1	7	7	7	5	6	1	3	n/a	n/a	n/a	1	2	1.24121
1	2	2013-08-28	1	1	2	1	12:03:29	12:04:35	0:01:06	25	2	2	2	2	1	2	n/a	n/a	n/a	3	6	3	2	4	3	4	2	2	4	2	3	n/a	n/a	3	1	2	2.23916
2	7	2013-07-06	1	2	2	1	13:34:12	13:35:18	0:01:06	27	2	2	2	1	n/a	2	n/a	n/a	n/a	6	7	7	5	1	7	7	7	7	7	1	3	n/a	n/a	n/a	1	2	1.07102
2	7	2013-07-24	1	2	2	1	10:29:11	10:30:17	0:01:06	12	1	2	2	1	n/a	2	n/a	n/a	n/a	7	7	5	4	1	4	7	7	7	7	3	3	n/a	n/a	n/a	2	2	1.25434
2	7	2013-07-24	1	2	2	1	10:29:11	10:30:17	0:01:06	12	1	2	2	1	n/a	2	n/a	n/a	n/a	7	7	4	4	4	6	7	6	7	6	6	3	n/a	n/a	n/a	2	2	1.53572
2	7	2013-07-25	1	2	2	1	12:48:30	12:49:36	0:01:06	11	1	2	2	1	n/a	2	n/a	n/a	n/a	5	5	3	4	5	2	4	6	4	5	2	3	n/a	n/a	n/a	2	2	1.87568
1	2	2013-08-30	1	2	2	1	13:48:00	13:49:05	0:01:05	32	2	2	2	2	1	2	n/a	n/a	n/a	7	6	6	4	1	6	7	6	6	5	1	3	n/a	n/a	n/a	1	2	1.34955
2	7	2013-07-29	1	2	2	1	10:47:51	10:48:56	0:01:05	16	2	2	2	1	n/a	2	n/a	n/a	n/a	4	7	7	4	3	4	7	1	4	4	3	3	n/a	n/a	n/a	2	1	2.09206
1	2	2013-04-30	1	1	2	1	12:49:38	12:50:40	0:01:02	33	2	2	2	2	2	2	n/a	n/a	n/a	4	7	7	2	1	7	7	7	7	6	1	3	n/a	n/a	n/a	1	1	1.2669
1	2	2013-04-30	1	1	2	1	12:49:38	12:50:40	0:01:02	41	2	1	2	2	2	2	n/a	n/a	n/a	4	6	6	4	2	6	7	2	2	4	7	3	n/a	n/a	n/a	1	2	2.21572
2	7	2013-07-29	1	2	2	1	11:36:21	11:37:23	0:01:02	22	2	1	2	2	n/a	2	n/a	n/a	n/a	7	7	7	5	1	7	7	7	7	4	1	3	n/a	n/a	n/a	2	1	1.23141
2	7	2013-07-29	1	2	2	1	11:36:21	11:37:23	0:01:02	23	2	2	2	2	n/a	2	n/a	n/a	n/a	7	7	6	5	1	7	7	7	7	6	1	3	n/a	n/a	n/a	1	1	1.08375
2	7	2013-07-06	1	2	2	1	14:33:28	14:34:29	0:01:01	9	1	1	2	2	n/a	2	n/a	n/a	n/a	5	3	4	4	5	5	7	5	7	7	1	3	n/a	n/a	n/a	1	1	1.4381
2	6	2013-08-05	1	2	2	1	10:48:29	10:49:30	0:01:01	14	1	1	2	1	n/a	2	n/a	n/a	n/a	7	6	7	3	1	7	7	7	7	6	1	3	n/a	n/a	n/a	1	1	1.08375
1	1	2013-04-30	1	2	2	1	15:02:31	15:03:31	0:01:00	20	2	2	2	2	1	2	n/a	n/a	n/a	4	5	4	2	4	3	6	4	6	5	3	3	n/a	n/a	n/a	3	1	1.86661
1	2	2013-08-28	1	1	2	1	12:40:28	12:41:26	0:00:58	30	2	2	2	2	1	1	n/a	n/a	n/a	6	6	3	3	1	5	6	2	6	6	4	3	n/a	n/a	n/a	3	1	1.80447
1	2	2013-08-30	1	2	2	1	11:50:27	11:51:25	0:00:58	44	2	2	2	2	2	2	n/a	n/a	n/a	7	6	7	4	5	7	7	4	4	7	1	3	n/a	n/a	n/a	1	1	1.53366
1	2	2013-04-30	1	1	2	1	12:08:55	12:09:50	0:00:55	23	2	1	2	2	2	2	n/a	n/a	n/a	6	7	6	3	3	7	7	6	6	7	1	3	n/a	n/a	n/a	1	2	1.27616
1	2	2013-08-28	1	1	2	1	13:08:57	13:09:50	0:00:53	11	1	1	2	1	2	2	n/a	n/a	n/a	7	7	7	3	7	4	7	6	7	6	2	3	n/a	n/a	n/a	1	1	1.44405
1	2	2013-08-28	1	1	2	1	13:08:57	13:09:50	0:00:53	15	1	1	2	1	2	2	n/a	n/a	n/a	5	3	3	2	2	5	4	4	3	1	1	3	n/a	n/a	n/a	1	2	2.05562
1	2	2013-08-28	1	1	2	1	13:08:57	13:09:50	0:00:53	43	2	1	2	1	2	2	n/a	n/a	n/a	7	7	7	3	1	4	7	7	7	7	1	3	n/a	n/a	n/a	4	2	1.12893
2	7	2013-07-24	1	2	2	1	12:58:38	12:59:31	0:00:53	18	2	2	2	2	n/a	2	n/a	n/a	n/a	1	7	7	4	4	7	1	7	7	6	1	3	n/a	n/a	n/a	2	1	1.6917
2	7	2013-07-24	1	2	2	1	12:58:38	12:59:31	0:00:53	18	2	1	2	2	n/a	2	n/a	n/a	n/a	2	7	7	5	5	5	4	7	6	4	1	3	n/a	n/a	n/a	2	1	1.76938
2	7	2013-07-25	1	2	2	1	10:49:00	10:49:51	0:00:51	19	2	1	2	1	n/a	2	n/a	n/a	n/a	7	7	7	4	5	7	7	7	5	7	1	3	n/a	n/a	n/a	2	1	1.24964
2	7	2013-07-25	1	2	2	1	10:49:00	10:49:51	0:00:51	19	2	2	2	1	n/a	2	n/a	n/a	n/a	6	7	7	5	1	1	4	7	7	6	1	3	n/a	n/a	n/a	1	1	1.48358
2	7	2013-07-31	1	2	2	1	12:42:39	12:43:29	0:00:50	13	1	2	2	1	n/a	2	n/a	n/a	n/a	5	1	2	3	6	5	2	6	1	3	7	3	n/a	n/a	n/a	2	2	2.27175
2	7	2013-07-31	1	2	2	1	12:42:39	12:43:29	0:00:50	17	2	1	2	1	n/a	2	n/a	n/a	n/a	6	7	5	5	4	4	7	3	3	4	4	3	n/a	n/a	n/a	2	2	2.01623
2	6	2013-05-30	1	2	2	1	12:47:44	12:48:31	0:00:47	22	2	1	2	2	n/a	2	n/a	n/a	n/a	4	7	7	5	7	7	7	4	4	7	4	3	n/a	n/a	n/a	2	2	1.82398
2	7	2013-07-30	1	2	2	1	12:49:41	12:50:28	0:00:47	13	1	2	2	2	n/a	2	n/a	n/a	n/a	5	6	7	4	5	5	7	5	5	6	5	3	n/a	n/a	n/a	2	2	1.78966
2	7	2013-07-30	1	2	2	1	12:49:41	12:50:28	0:00:47	15	1	2	2	2	n/a	2	n/a	n/a	n/a	7	7	6	3	3	7	7	6	7	5	2	3	n/a	n/a	n/a	2	2	1.33915
2	7	2013-07-29	1	2	2	1	11:23:40	11:24:25	0:00:45	25	2	2	2	1	n/a	2	n/a	n/a	n/a	6	7	6	4	4	5	5	5	6	7	5	3	n/a	n/a	n/a	1	1	1.69848
2	7	2013-07-29	1	2	2	1	11:23:40	11:24:25	0:00:45	28	2	1	2	2	n/a	2	n/a	n/a	n/a	7	6	7	5	4	7	7	5	5	4	4	3	n/a	n/a	n/a	2	1	1.69697
2	6	2013-08-06	1	2	2	1	10:46:04	10:46:49	0:00:45	15	1	1	2	1	n/a	2	n/a	n/a	n/a	5	6	6	5	2	7	7	7	7	6	1	3	n/a	n/a	n/a	1	1	1.22862
1	1	2013-04-30	1	2	2	1	14:38:22	14:39:05	0:00:43	34	2	2	2	2	2	2	n/a	n/a	n/a	6	7	6	5	2	7	7	6	5	6	2	3	n/a	n/a	n/a	1	1	1.44361
1	1	2013-05-02	1	2	2	1	14:52:39	14:53:22	0:00:43	27	2	1	2	2	2	2	n/a	n/a	n/a	6	6	4	4	6	4	6	7	6	5	3	3	n/a	n/a	n/a	1	2	1.61104
1	1	2013-05-02	1	2	2	1	14:52:39	14:53:22	0:00:43	25	2	2	2	2	2	2	n/a	n/a	n/a	6	6	5	4	6	5	7	5	5	6	3	3	n/a	n/a	n/a	1	2	1.67586
2	7	2013-07-09	1	2	2	1	13:40:07	13:40:48	0:00:41	20	2	2	2	1	n/a	2	n/a	n/a	n/a	6	5	6	4	2	7	7	7	7	7	1	3	n/a	n/a	n/a	1	4	1.09319
2	6	2013-05-24	1	2	2	1	9:58:29	9:59:09	0:00:40	36	2	1	2	2	n/a	2	n/a	n/a	n/a	6	7	6	4	1	6	7	6	6	7	1	3	n/a	n/a	n/a	1	2	1.27394
2	6	2013-05-24	1	2	2	1	9:58:29	9:59:09	0:00:40	31	2	2	2	2	n/a	2	n/a	n/a	n/a	4	6	6	4	1	3	6	6	7	7	1	3	n/a	n/a	n/a	3	2	1.45311
2	7	2013-07-29	1	2	2	1	12:28:43	12:29:23	0:00:40	12	1	2	2	1	n/a	2	n/a	n/a	n/a	5	6	6	5	3	6	7	5	5	5	3	3	n/a	n/a	n/a	2	2	1.69961
1	1	2013-04-30	1	1	2	1	14:16:11	14:16:49	0:00:38	21	2	2	2	2	2	2	n/a	n/a	n/a	4	7	5	4	1	5	7	6	5	5	2	3	n/a	n/a	n/a	n/a	n/a	1.63542
2	7	2013-07-09	1	2	2	1	13:04:35	13:05:11	0:00:36	11	1	2	2	1	n/a	2	n/a	n/a	n/a	4	6	3	5	2	6	7	6	5	7	5	3	n/a	n/a	n/a	1	1	1.6549
2	7	2013-07-24	1	2	2	1	14:53:49	14:54:23	0:00:34	19	2	2	2	2	n/a	2	n/a	n/a	n/a	5	6	6	4	2	4	6	6	6	6	2	3	n/a	n/a	n/a	1	1	1.55856
2	7	2013-07-24	1	2	2	1	14:53:49	14:54:23	0:00:34	19	2	1	2	2	n/a	2	n/a	n/a	n/a	3	6	6	5	1	6	7	5	6	7	1	3	n/a	n/a	n/a	2	1	1.50198
2	7	2013-07-06	1	2	2	1	15:44:16	15:44:48	0:00:32	16	2	1	2	2	n/a	2	n/a	n/a	n/a	5	7	4	4	4	5	5	3	3	3	3	3	n/a	n/a	n/a	1	1	2.08981
2	6	2013-05-24	1	2	2	1	10:10:16	10:10:47	0:00:31	32	2	2	2	2	n/a	2	n/a	n/a	n/a	5	6	5	3	2	3	5	6	6	5	2	3	n/a	n/a	n/a	1	3	1.67454
2	7	2013-07-06	1	2	2	1	13:16:55	13:17:26	0:00:31	26	2	1	2	2	n/a	2	n/a	n/a	n/a	4	5	3	3	1	7	7	7	5	5	6	3	n/a	n/a	n/a	1	4	1.69977
2	7	2013-07-31	1	2	2	1	15:07:03	15:07:34	0:00:31	11	1	1	2	1	n/a	2	n/a	n/a	n/a	6	4	7	5	3	6	7	7	5	7	1	3	n/a	n/a	n/a	2	2	1.30363
2	6	2013-05-24	1	2	2	1	10:43:46	10:44:15	0:00:29	45	2	1	2	2	n/a	2	n/a	n/a	n/a	7	7	5	4	1	7	7	5	6	7	2	3	n/a	n/a	n/a	4	4	1.31948
2	6	2013-05-24	1	2	2	1	10:43:46	10:44:15	0:00:29	43	2	2	2	2	n/a	2	n/a	n/a	n/a	6	7	6	4	1	5	7	6	6	5	2	3	n/a	n/a	n/a	1	1	1.48476
2	7	2013-07-24	1	2	2	1	11:25:52	11:26:21	0:00:29	17	2	2	2	2	n/a	2	n/a	n/a	n/a	7	7	7	4	1	3	6	6	3	4	2	3	n/a	n/a	n/a	2	1	1.75368
2	7	2013-07-24	1	2	2	1	11:25:52	11:26:21	0:00:29	20	2	1	2	2	n/a	2	n/a	n/a	n/a	7	6	7	4	3	3	7	7	7	7	1	3	n/a	n/a	n/a	2	1	1.20863
2	7	2013-07-24	1	2	2	1	13:07:28	13:07:55	0:00:27	11	1	2	2	1	n/a	2	n/a	n/a	n/a	6	7	7	4	3	7	7	7	7	7	1	3	n/a	n/a	n/a	2	2	1.11493
2	7	2013-07-24	1	2	2	1	13:07:28	13:07:55	0:00:27	13	1	1	2	1	n/a	2	n/a	n/a	n/a	6	7	7	4	3	7	7	7	5	5	1	3	n/a	n/a	n/a	2	2	1.39679
2	6	2013-08-05	1	2	2	1	10:53:09	10:53:32	0:00:23	25	2	2	2	2	n/a	2	n/a	n/a	n/a	6	6	7	4	4	6	7	7	7	7	1	3	n/a	n/a	n/a	3	2	1.17531
2	6	2013-08-05	1	2	2	1	10:53:09	10:53:32	0:00:23	25	2	1	2	2	n/a	2	n/a	n/a	n/a	7	7	3	4	2	7	7	6	6	7	1	3	n/a	n/a	n/a	1	2	1.19879
2	7	2013-07-09	1	2	2	1	13:28:05	13:28:27	0:00:22	16	2	2	2	1	n/a	2	n/a	n/a	n/a	5	7	6	5	6	7	7	7	6	5	4	3	n/a	n/a	n/a	1	2	1.58232
2	7	2013-07-09	1	2	2	1	13:21:42	13:21:58	0:00:16	12	1	1	2	2	n/a	2	n/a	n/a	n/a	4	7	6	3	3	7	7	3	6	5	5	3	n/a	n/a	n/a	1	5	1.86082
2	7	2013-07-06	1	2	2	1	14:52:45	14:53:00	0:00:15	28	2	2	2	2	n/a	2	n/a	n/a	n/a	5	7	7	3	1	5	7	5	5	4	1	3	n/a	n/a	n/a	2	2	1.65984
2	7	2013-07-06	1	2	2	1	15:18:04	15:18:19	0:00:15	21	2	2	2	2	n/a	2	n/a	n/a	n/a	7	6	6	5	1	4	7	5	7	6	5	3	n/a	n/a	n/a	2	1	1.56465
2	6	2013-08-05	1	2	2	1	10:56:39	10:56:54	0:00:15	16	2	2	2	2	n/a	2	n/a	n/a	n/a	3	3	4	3	2	7	7	5	5	6	3	3	n/a	n/a	n/a	2	2	1.69306
2	6	2013-08-05	1	2	2	1	10:56:39	10:56:54	0:00:15	14	1	1	2	2	n/a	2	n/a	n/a	n/a	5	7	5	3	4	7	6	6	7	7	2	3	n/a	n/a	n/a	4	5	1.37848
2	6	2013-08-05	1	2	2	1	11:19:52	11:20:07	0:00:15	13	1	2	2	2	n/a	2	n/a	n/a	n/a	5	5	4	3	1	7	7	1	1	4	7	3	n/a	n/a	n/a	1	1	2.23901
2	6	2013-08-05	1	2	2	1	11:19:52	11:20:07	0:00:15	13	1	2	2	2	n/a	2	n/a	n/a	n/a	5	7	5	3	4	5	7	3	5	6	5	3	n/a	n/a	n/a	1	1	1.88676
2	7	2013-07-09	1	2	2	1	15:02:39	15:02:52	0:00:13	21	2	2	2	1	n/a	2	n/a	n/a	n/a	5	6	5	4	4	7	7	5	7	7	1	2	n/a	n/a	4	1	4	1.35629
2	7	2013-07-29	1	2	2	1	14:57:40	14:57:53	0:00:13	12	1	1	2	1	n/a	2	n/a	n/a	n/a	4	3	2	4	3	4	7	4	6	7	1	3	n/a	n/a	n/a	2	2	1.60981
2	7	2013-07-29	1	2	2	1	14:57:40	14:57:53	0:00:13	12	1	1	2	1	n/a	2	n/a	n/a	n/a	5	7	6	5	7	7	7	7	7	7	1	3	n/a	n/a	n/a	2	2	1.25639
2	7	2013-07-24	1	2	2	1	14:04:24	14:04:36	0:00:12	15	1	2	2	2	n/a	2	n/a	n/a	n/a	5	6	6	3	2	7	7	3	5	4	7	3	n/a	n/a	n/a	2	2	1.98091
2	7	2013-07-24	1	2	2	1	14:04:24	14:04:36	0:00:12	16	2	1	2	2	n/a	2	n/a	n/a	n/a	6	6	6	3	4	7	7	6	6	6	1	3	n/a	n/a	n/a	2	2	1.35923
2	7	2013-07-25	1	2	2	1	15:23:01	15:23:13	0:00:12	19	2	1	2	1	n/a	2	n/a	n/a	n/a	5	7	6	3	3	3	6	3	3	4	3	3	n/a	n/a	n/a	2	2	2.05312
2	7	2013-07-25	1	2	2	1	15:23:01	15:23:13	0:00:12	16	2	2	2	1	n/a	2	n/a	n/a	n/a	7	7	7	3	1	4	7	7	1	6	1	3	n/a	n/a	n/a	2	1	1.59489
2	7	2013-07-31	1	2	2	1	14:17:12	14:17:22	0:00:10	14	1	2	2	1	n/a	2	n/a	n/a	n/a	5	4	6	5	4	5	1	4	4	4	5	3	n/a	n/a	n/a	2	2	2.1365
2	7	2013-07-06	1	2	2	1	16:10:12	16:10:16	0:00:04	11	1	1	2	2	n/a	2	n/a	n/a	n/a	5	5	1	3	3	3	6	1	4	4	7	3	n/a	n/a	n/a	1	1	2.24387
1	2	2013-08-28	1	1	2	1	12:42:46	12:47:08	0:04:22	50	2	2	2	2	1	1	n/a	n/a	n/a	5	7	3	4	1	7	7	7	5	7	1	3	n/a	n/a	n/a	1	1	1.28712
1	2	2013-08-28	1	1	2	1	12:42:46	12:47:08	0:04:22	13	1	2	2	2	1	1	n/a	n/a	n/a	5	6	6	4	2	7	7	7	7	6	1	2	n/a	n/a	n/a	1	1	1.22862
1	2	2013-08-28	1	1	2	1	12:42:46	12:47:08	0:04:22	10	2	1	2	2	2	1	n/a	n/a	n/a	4	6	5	4	n/a	7	7	7	6	7	1	3	n/a	n/a	n/a	1	1	n/a
1	2	2013-04-30	1	1	2	1	12:33:20	n/a	n/a	45	2	2	2	2	2	2	n/a	n/a	n/a	6	6	6	5	2	5	7	7	7	6	1	3	n/a	n/a	n/a	1	5	1.24363
1	2	2013-04-30	1	1	2	1	12:35:24	n/a	n/a	47	2	2	2	2	2	2	n/a	n/a	n/a	7	6	7	5	1	7	7	7	7	7	1	3	n/a	n/a	n/a	n/a	n/a	1.00178
1	2	2013-08-28	1	1	2	1	11:56:09	n/a	n/a	17	1	2	2	2	1	2	n/a	n/a	n/a	7	7	7	3	4	7	7	7	7	7	1	3	n/a	n/a	n/a	1	3	1.07123
2	7	2013-07-06	1	2	2	1	10:50:00	n/a	n/a	33	2	1	2	2	n/a	2	n/a	n/a	n/a	7	7	7	3	1	6	7	7	7	7	1	3	n/a	n/a	n/a	4	4	1.04589
1	2	2013-08-23	1	1	1	2	11:24:00	11:37:04	0:13:04	n/a	n/a	n/a	1	1	2	1	11:32:39	11:36:58	0:04:19	n/a	n/a	n/a	n/a	n/a	n/a	n/a	n/a	n/a	n/a	n/a	n/a	n/a	n/a	n/a	n/a	n/a	n/a
1	3	2013-05-05	1	2	1	2	11:42:59	11:54:47	0:11:48	n/a	n/a	n/a	1	1	2	1	11:50:00	11:51:42	0:01:42	n/a	n/a	n/a	n/a	n/a	n/a	n/a	n/a	n/a	n/a	n/a	n/a	n/a	n/a	n/a	n/a	n/a	n/a
1	3	2013-05-05	1	2	1	2	11:42:59	11:54:47	0:11:48	n/a	n/a	n/a	1	1	2	1	11:50:00	11:51:42	0:01:42	n/a	n/a	n/a	n/a	n/a	n/a	n/a	n/a	n/a	n/a	n/a	n/a	n/a	n/a	n/a	n/a	n/a	n/a
1	3	2013-05-05	1	2	1	2	11:42:59	11:54:47	0:11:48	n/a	n/a	n/a	1	2	2	2	11:50:00	11:51:42	0:01:42	n/a	n/a	n/a	n/a	n/a	n/a	n/a	n/a	n/a	n/a	n/a	n/a	n/a	n/a	n/a	n/a	n/a	n/a
1	3	2013-05-05	1	2	1	2	11:42:59	11:54:47	0:11:48	n/a	n/a	n/a	1	2	2	2	11:50:00	11:51:42	0:01:42	n/a	n/a	n/a	n/a	n/a	n/a	n/a	n/a	n/a	n/a	n/a	n/a	n/a	n/a	n/a	n/a	n/a	n/a
1	3	2013-05-05	1	2	1	2	13:40:30	13:49:25	0:08:55	n/a	n/a	n/a	1	2	1	2	13:42:20	13:45:50	n/a	n/a	n/a	n/a	n/a	n/a	n/a	n/a	n/a	n/a	n/a	n/a	n/a	n/a	n/a	n/a	n/a	n/a	n/a
1	3	2013-05-05	1	2	1	2	13:40:30	13:49:25	0:08:55	n/a	n/a	n/a	1	2	1	1	13:42:20	13:45:50	n/a	n/a	n/a	n/a	n/a	n/a	n/a	n/a	n/a	n/a	n/a	n/a	n/a	n/a	n/a	n/a	n/a	n/a	n/a
1	3	2013-05-05	1	2	1	2	13:40:30	13:49:25	0:08:55	n/a	n/a	n/a	1	2	1	1	13:42:20	13:45:50	n/a	n/a	n/a	n/a	n/a	n/a	n/a	n/a	n/a	n/a	n/a	n/a	n/a	n/a	n/a	n/a	n/a	n/a	n/a
1	2	2013-08-23	1	1	1	2	11:40:21	11:48:00	0:07:39	n/a	n/a	n/a	1	2	1	1	11:40:45	11:44:43	0:03:58	n/a	n/a	n/a	n/a	n/a	n/a	n/a	n/a	n/a	n/a	n/a	n/a	n/a	n/a	n/a	n/a	n/a	n/a
1	2	2013-08-23	1	1	1	2	11:40:21	11:48:00	0:07:39	n/a	n/a	n/a	1	2	1	1	11:40:45	11:44:43	0:03:58	n/a	n/a	n/a	n/a	n/a	n/a	n/a	n/a	n/a	n/a	n/a	n/a	n/a	n/a	n/a	n/a	n/a	n/a
1	2	2013-08-23	1	1	1	2	11:40:21	11:48:00	0:07:39	n/a	n/a	n/a	1	2	1	1	11:40:45	11:44:43	0:03:58	n/a	n/a	n/a	n/a	n/a	n/a	n/a	n/a	n/a	n/a	n/a	n/a	n/a	n/a	n/a	n/a	n/a	n/a
1	3	2013-05-05	1	2	1	2	12:26:35	12:34:00	0:07:25	n/a	n/a	n/a	1	2	2	1	12:28:03	12:33:30	0:05:27	n/a	n/a	n/a	n/a	n/a	n/a	n/a	n/a	n/a	n/a	n/a	n/a	n/a	n/a	n/a	n/a	n/a	n/a
1	2	2013-05-21	1	1	1	2	11:43:17	11:50:03	0:06:46	n/a	n/a	n/a	1	1	2	1	11:47:18	11:50:00	0:02:42	n/a	n/a	n/a	n/a	n/a	n/a	n/a	n/a	n/a	n/a	n/a	n/a	n/a	n/a	n/a	n/a	n/a	n/a
1	2	2013-05-21	1	1	1	2	12:57:00	13:03:02	0:06:02	n/a	n/a	n/a	1	2	2	1	12:57:17	13:02:25	0:05:08	n/a	n/a	n/a	n/a	n/a	n/a	n/a	n/a	n/a	n/a	n/a	n/a	n/a	n/a	n/a	n/a	n/a	n/a
1	2	2013-05-21	1	1	1	2	12:57:00	13:03:02	0:06:02	n/a	n/a	n/a	1	2	1	1	n/a	n/a	n/a	n/a	n/a	n/a	n/a	n/a	n/a	n/a	n/a	n/a	n/a	n/a	n/a	n/a	n/a	n/a	n/a	n/a	n/a
1	3	2013-05-05	1	2	1	2	14:07:56	14:13:20	0:05:24	n/a	n/a	n/a	1	2	1	1	14:11:15	14:13:00	0:01:45	n/a	n/a	n/a	n/a	n/a	n/a	n/a	n/a	n/a	n/a	n/a	n/a	n/a	n/a	n/a	n/a	n/a	n/a
1	3	2013-05-05	1	2	1	2	14:07:56	14:13:20	0:05:24	n/a	n/a	n/a	1	2	1	1	14:11:15	14:13:00	0:01:45	n/a	n/a	n/a	n/a	n/a	n/a	n/a	n/a	n/a	n/a	n/a	n/a	n/a	n/a	n/a	n/a	n/a	n/a
1	3	2013-05-05	1	2	1	2	14:07:56	14:13:20	0:05:24	n/a	n/a	n/a	1	2	1	1	14:11:15	14:13:00	0:01:45	n/a	n/a	n/a	n/a	n/a	n/a	n/a	n/a	n/a	n/a	n/a	n/a	n/a	n/a	n/a	n/a	n/a	n/a
1	2	2013-08-23	1	1	1	2	14:57:59	15:02:50	0:04:51	n/a	n/a	n/a	1	2	2	1	14:59:27	15:00:20	0:00:53	n/a	n/a	n/a	n/a	n/a	n/a	n/a	n/a	n/a	n/a	n/a	n/a	n/a	n/a	n/a	n/a	n/a	n/a
1	2	2013-08-23	1	1	1	2	14:57:59	15:02:50	0:04:51	n/a	n/a	n/a	1	2	2	1	14:59:27	15:00:20	0:00:53	n/a	n/a	n/a	n/a	n/a	n/a	n/a	n/a	n/a	n/a	n/a	n/a	n/a	n/a	n/a	n/a	n/a	n/a
1	2	2013-08-23	1	1	1	2	11:09:00	11:13:33	0:04:33	n/a	n/a	n/a	1	2	2	1	11:09:04	11:12:14	0:03:10	n/a	n/a	n/a	n/a	n/a	n/a	n/a	n/a	n/a	n/a	n/a	n/a	n/a	n/a	n/a	n/a	n/a	n/a
1	2	2013-08-23	1	1	1	2	11:09:00	11:13:33	0:04:33	n/a	n/a	n/a	1	2	1	1	11:09:04	11:12:14	0:03:10	n/a	n/a	n/a	n/a	n/a	n/a	n/a	n/a	n/a	n/a	n/a	n/a	n/a	n/a	n/a	n/a	n/a	n/a
1	3	2013-05-05	1	2	1	2	11:55:37	11:59:30	0:03:53	n/a	n/a	n/a	1	2	2	1	11:56:43	11:59:30	n/a	n/a	n/a	n/a	n/a	n/a	n/a	n/a	n/a	n/a	n/a	n/a	n/a	n/a	n/a	n/a	n/a	n/a	n/a
1	3	2013-05-05	1	2	1	2	11:55:37	11:59:30	0:03:53	n/a	n/a	n/a	1	2	2	1	11:56:43	11:59:30	n/a	n/a	n/a	n/a	n/a	n/a	n/a	n/a	n/a	n/a	n/a	n/a	n/a	n/a	n/a	n/a	n/a	n/a	n/a
1	3	2013-05-05	1	2	1	2	11:55:37	11:59:30	0:03:53	n/a	n/a	n/a	1	2	2	1	11:56:43	11:59:30	n/a	n/a	n/a	n/a	n/a	n/a	n/a	n/a	n/a	n/a	n/a	n/a	n/a	n/a	n/a	n/a	n/a	n/a	n/a
1	3	2013-05-05	1	2	1	2	11:34:01	11:37:30	0:03:29	n/a	n/a	n/a	1	2	1	1	11:34:15	11:35:32	n/a	n/a	n/a	n/a	n/a	n/a	n/a	n/a	n/a	n/a	n/a	n/a	n/a	n/a	n/a	n/a	n/a	n/a	n/a
1	2	2013-08-23	1	1	1	2	11:36:20	11:39:09	0:02:49	n/a	n/a	n/a	1	2	2	1	11:37:40	11:39:05	0:01:25	n/a	n/a	n/a	n/a	n/a	n/a	n/a	n/a	n/a	n/a	n/a	n/a	n/a	n/a	n/a	n/a	n/a	n/a
1	2	2013-08-23	1	1	1	2	11:36:20	11:39:09	0:02:49	n/a	n/a	n/a	1	2	2	1	11:37:40	11:39:05	0:01:25	n/a	n/a	n/a	n/a	n/a	n/a	n/a	n/a	n/a	n/a	n/a	n/a	n/a	n/a	n/a	n/a	n/a	n/a
1	2	2013-05-21	1	1	1	2	12:27:50	12:30:05	0:02:15	n/a	n/a	n/a	1	2	2	1	12:27:55	12:29:15	0:01:20	n/a	n/a	n/a	n/a	n/a	n/a	n/a	n/a	n/a	n/a	n/a	n/a	n/a	n/a	n/a	n/a	n/a	n/a
1	1	2013-05-27	1	2	1	2	11:13:45	11:18:10	n/a	n/a	n/a	n/a	1	2	1	1	11:15:00	11:18:10	n/a	n/a	n/a	n/a	n/a	n/a	n/a	n/a	n/a	n/a	n/a	n/a	n/a	n/a	n/a	n/a	n/a	n/a	n/a
1	1	2013-05-27	1	2	1	2	11:13:45	11:18:10	n/a	n/a	n/a	n/a	1	2	1	1	11:15:00	11:18:10	n/a	n/a	n/a	n/a	n/a	n/a	n/a	n/a	n/a	n/a	n/a	n/a	n/a	n/a	n/a	n/a	n/a	n/a	n/a
1	1	2013-05-27	1	1	1	2	11:25:30	11:38:50	n/a	n/a	n/a	n/a	1	2	2	1	11:25:35	11:31:00	n/a	n/a	n/a	n/a	n/a	n/a	n/a	n/a	n/a	n/a	n/a	n/a	n/a	n/a	n/a	n/a	n/a	n/a	n/a
1	1	2013-05-27	1	1	1	2	11:25:30	11:38:50	n/a	n/a	n/a	n/a	1	2	2	1	11:25:35	11:31:00	n/a	n/a	n/a	n/a	n/a	n/a	n/a	n/a	n/a	n/a	n/a	n/a	n/a	n/a	n/a	n/a	n/a	n/a	n/a
1	1	2013-05-27	1	1	1	2	11:38:35	11:34:55	n/a	n/a	n/a	n/a	1	2	2	1	11:38:46	11:41:10	n/a	n/a	n/a	n/a	n/a	n/a	n/a	n/a	n/a	n/a	n/a	n/a	n/a	n/a	n/a	n/a	n/a	n/a	n/a
1	1	2013-05-27	1	1	1	2	11:38:35	11:41:15	n/a	n/a	n/a	n/a	1	1	2	1	11:38:46	11:41:10	n/a	n/a	n/a	n/a	n/a	n/a	n/a	n/a	n/a	n/a	n/a	n/a	n/a	n/a	n/a	n/a	n/a	n/a	n/a
1	1	2013-05-27	1	1	1	2	11:38:35	11:41:15	n/a	n/a	n/a	n/a	1	2	2	1	11:38:46	11:41:10	n/a	n/a	n/a	n/a	n/a	n/a	n/a	n/a	n/a	n/a	n/a	n/a	n/a	n/a	n/a	n/a	n/a	n/a	n/a
1	1	2013-05-27	1	1	1	2	11:59:05	12:05:45	n/a	n/a	n/a	n/a	1	2	1	1	12:01:20	n/a	n/a	n/a	n/a	n/a	n/a	n/a	n/a	n/a	n/a	n/a	n/a	n/a	n/a	n/a	n/a	n/a	n/a	n/a	n/a
1	1	2013-05-27	1	1	1	2	12:07:00	12:16:15	n/a	n/a	n/a	n/a	1	2	2	1	12:12:28	12:16:10	n/a	n/a	n/a	n/a	n/a	n/a	n/a	n/a	n/a	n/a	n/a	n/a	n/a	n/a	n/a	n/a	n/a	n/a	n/a
1	1	2013-05-27	1	1	1	2	12:07:00	12:16:15	n/a	n/a	n/a	n/a	1	1	2	1	12:12:28	12:16:10	n/a	n/a	n/a	n/a	n/a	n/a	n/a	n/a	n/a	n/a	n/a	n/a	n/a	n/a	n/a	n/a	n/a	n/a	n/a
1	1	2013-05-27	1	1	1	2	12:16:12	12:21:51	n/a	n/a	n/a	n/a	1	1	2	1	12:19:55	12:21:17	n/a	n/a	n/a	n/a	n/a	n/a	n/a	n/a	n/a	n/a	n/a	n/a	n/a	n/a	n/a	n/a	n/a	n/a	n/a
1	2	2013-08-23	1	1	1	2	11:23:58	11:25:29	n/a	n/a	n/a	n/a	1	2	1	1	11:25:04	11:25:27	n/a	n/a	n/a	n/a	n/a	n/a	n/a	n/a	n/a	n/a	n/a	n/a	n/a	n/a	n/a	n/a	n/a	n/a	n/a
1	2	2013-08-23	1	1	1	2	11:23:58	11:25:29	n/a	n/a	n/a	n/a	1	2	2	1	11:25:04	11:25:27	n/a	n/a	n/a	n/a	n/a	n/a	n/a	n/a	n/a	n/a	n/a	n/a	n/a	n/a	n/a	n/a	n/a	n/a	n/a
1	2	2013-08-23	1	1	1	2	11:53:42	11:56:33	n/a	n/a	n/a	n/a	1	2	1	1	11:53:55	11:56:29	n/a	n/a	n/a	n/a	n/a	n/a	n/a	n/a	n/a	n/a	n/a	n/a	n/a	n/a	n/a	n/a	n/a	n/a	n/a
1	2	2013-08-23	1	1	1	2	11:53:42	11:56:33	n/a	n/a	n/a	n/a	1	2	2	1	11:53:55	11:56:29	n/a	n/a	n/a	n/a	n/a	n/a	n/a	n/a	n/a	n/a	n/a	n/a	n/a	n/a	n/a	n/a	n/a	n/a	n/a
1	2	2013-08-23	1	1	1	2	11:53:42	11:56:33	n/a	n/a	n/a	n/a	1	2	2	1	11:53:55	11:56:29	n/a	n/a	n/a	n/a	n/a	n/a	n/a	n/a	n/a	n/a	n/a	n/a	n/a	n/a	n/a	n/a	n/a	n/a	n/a
1	2	2013-08-23	1	1	1	2	12:25:10	12:27:55	n/a	n/a	n/a	n/a	1	1	2	1	12:25:17	12:26:41	n/a	n/a	n/a	n/a	n/a	n/a	n/a	n/a	n/a	n/a	n/a	n/a	n/a	n/a	n/a	n/a	n/a	n/a	n/a
1	2	2013-08-23	1	1	1	2	12:25:10	12:27:55	n/a	n/a	n/a	n/a	1	1	2	1	12:25:17	12:26:41	n/a	n/a	n/a	n/a	n/a	n/a	n/a	n/a	n/a	n/a	n/a	n/a	n/a	n/a	n/a	n/a	n/a	n/a	n/a
1	2	2013-08-23	1	1	1	2	12:25:10	12:27:55	n/a	n/a	n/a	n/a	1	1	2	1	12:25:17	12:26:41	n/a	n/a	n/a	n/a	n/a	n/a	n/a	n/a	n/a	n/a	n/a	n/a	n/a	n/a	n/a	n/a	n/a	n/a	n/a
1	2	2013-08-23	1	1	1	2	12:25:10	12:27:55	n/a	n/a	n/a	n/a	1	2	1	1	12:25:17	12:26:41	n/a	n/a	n/a	n/a	n/a	n/a	n/a	n/a	n/a	n/a	n/a	n/a	n/a	n/a	n/a	n/a	n/a	n/a	n/a
1	2	2013-08-23	1	1	1	2	12:25:10	12:27:55	n/a	n/a	n/a	n/a	1	2	2	1	n/a	n/a	n/a	n/a	n/a	n/a	n/a	n/a	n/a	n/a	n/a	n/a	n/a	n/a	n/a	n/a	n/a	n/a	n/a	n/a	n/a
1	2	2013-08-23	1	1	1	2	13:30:03	13:34:59	n/a	n/a	n/a	n/a	1	2	2	1	13:30:15	13:32:20	n/a	n/a	n/a	n/a	n/a	n/a	n/a	n/a	n/a	n/a	n/a	n/a	n/a	n/a	n/a	n/a	n/a	n/a	n/a
1	2	2013-08-23	1	1	1	2	13:30:03	13:34:59	n/a	n/a	n/a	n/a	1	2	2	1	13:30:15	13:32:20	n/a	n/a	n/a	n/a	n/a	n/a	n/a	n/a	n/a	n/a	n/a	n/a	n/a	n/a	n/a	n/a	n/a	n/a	n/a
1	2	2013-08-23	1	1	1	2	13:30:03	13:34:59	n/a	n/a	n/a	n/a	1	2	2	1	13:30:15	13:32:20	n/a	n/a	n/a	n/a	n/a	n/a	n/a	n/a	n/a	n/a	n/a	n/a	n/a	n/a	n/a	n/a	n/a	n/a	n/a
1	2	2013-08-23	1	1	1	2	13:30:03	13:34:59	n/a	n/a	n/a	n/a	1	2	2	1	n/a	n/a	n/a	n/a	n/a	n/a	n/a	n/a	n/a	n/a	n/a	n/a	n/a	n/a	n/a	n/a	n/a	n/a	n/a	n/a	n/a
1	2	2013-08-23	1	1	1	2	13:44:05	13:49:42	n/a	n/a	n/a	n/a	1	2	2	1	13:47:39	13:49:39	n/a	n/a	n/a	n/a	n/a	n/a	n/a	n/a	n/a	n/a	n/a	n/a	n/a	n/a	n/a	n/a	n/a	n/a	n/a
1	2	2013-08-23	1	1	1	2	13:44:05	13:49:42	n/a	n/a	n/a	n/a	1	2	2	1	13:47:39	13:49:39	n/a	n/a	n/a	n/a	n/a	n/a	n/a	n/a	n/a	n/a	n/a	n/a	n/a	n/a	n/a	n/a	n/a	n/a	n/a
1	2	2013-08-30	1	2	2	2	12:07:05	12:14:02	0:06:57	n/a	n/a	n/a	1	2	1	1	12:07:13	12:12:17	0:05:04	n/a	n/a	n/a	n/a	n/a	n/a	n/a	n/a	n/a	n/a	n/a	n/a	n/a	n/a	n/a	n/a	n/a	n/a
1	2	2013-08-30	1	2	2	2	12:07:05	12:14:02	0:06:57	n/a	n/a	n/a	1	1	1	1	12:07:13	12:12:17	0:05:04	n/a	n/a	n/a	n/a	n/a	n/a	n/a	n/a	n/a	n/a	n/a	n/a	n/a	n/a	n/a	n/a	n/a	n/a
1	2	2013-08-28	1	1	2	2	14:22:01	14:27:10	0:05:09	n/a	n/a	n/a	1	2	1	1	14:23:14	14:27:04	n/a	n/a	n/a	n/a	n/a	n/a	n/a	n/a	n/a	n/a	n/a	n/a	n/a	n/a	n/a	n/a	n/a	n/a	n/a
1	2	2013-08-28	1	1	2	2	12:09:00	12:13:34	0:04:34	n/a	n/a	n/a	1	2	1	1	12:10:10	12:12:19	0:02:09	n/a	n/a	n/a	n/a	n/a	n/a	n/a	n/a	n/a	n/a	n/a	n/a	n/a	n/a	n/a	n/a	n/a	n/a
1	2	2013-08-30	1	2	2	2	12:24:32	12:28:30	0:03:58	n/a	n/a	n/a	1	2	2	1	12:25:40	12:28:27	0:02:47	n/a	n/a	n/a	n/a	n/a	n/a	n/a	n/a	n/a	n/a	n/a	n/a	n/a	n/a	n/a	n/a	n/a	n/a
1	2	2013-08-30	1	2	2	2	11:26:15	11:30:00	0:03:45	n/a	n/a	n/a	1	2	2	1	11:26:20	11:29:55	0:03:35	n/a	n/a	n/a	n/a	n/a	n/a	n/a	n/a	n/a	n/a	n/a	n/a	n/a	n/a	n/a	n/a	n/a	n/a
1	2	2013-08-30	1	2	2	2	11:47:27	11:49:15	0:01:48	n/a	n/a	n/a	1	2	2	1	11:48:47	11:49:11	0:00:24	n/a	n/a	n/a	n/a	n/a	n/a	n/a	n/a	n/a	n/a	n/a	n/a	n/a	n/a	n/a	n/a	n/a	n/a
1	2	2013-08-30	1	2	2	2	11:47:27	11:49:15	0:01:48	n/a	n/a	n/a	1	2	2	1	11:48:47	11:49:11	0:00:24	n/a	n/a	n/a	n/a	n/a	n/a	n/a	n/a	n/a	n/a	n/a	n/a	n/a	n/a	n/a	n/a	n/a	n/a
1	2	2013-08-30	1	2	2	2	11:47:27	11:49:15	0:01:48	n/a	n/a	n/a	1	2	2	1	11:48:47	11:49:11	0:00:24	n/a	n/a	n/a	n/a	n/a	n/a	n/a	n/a	n/a	n/a	n/a	n/a	n/a	n/a	n/a	n/a	n/a	n/a
1	2	2013-08-28	1	1	2	2	13:04:06	13:05:50	0:01:44	n/a	n/a	1	1	2	1	1	13:04:12	13:05:48	0:01:36	n/a	n/a	n/a	n/a	n/a	n/a	n/a	n/a	n/a	n/a	n/a	n/a	n/a	n/a	n/a	n/a	n/a	n/a
1	2	2013-08-28	1	1	2	2	13:04:06	13:05:50	0:01:44	n/a	n/a	1	1	2	2	1	13:04:12	13:05:48	0:01:36	n/a	n/a	n/a	n/a	n/a	n/a	n/a	n/a	n/a	n/a	n/a	n/a	n/a	n/a	n/a	n/a	n/a	n/a
1	2	2013-08-28	1	1	2	2	13:04:06	13:05:50	0:01:44	n/a	n/a	1	1	2	2	1	13:04:12	13:05:48	0:01:36	n/a	n/a	n/a	n/a	n/a	n/a	n/a	n/a	n/a	n/a	n/a	n/a	n/a	n/a	n/a	n/a	n/a	n/a
1	2	2013-08-28	1	1	2	2	11:58:40	12:00:20	0:01:40	n/a	n/a	n/a	1	2	2	1	11:58:51	11:59:00	n/a	n/a	n/a	n/a	n/a	n/a	n/a	n/a	n/a	n/a	n/a	n/a	n/a	n/a	n/a	n/a	n/a	n/a	n/a
1	2	2013-08-28	1	1	2	2	11:58:40	12:00:20	0:01:40	n/a	n/a	n/a	1	2	2	1	11:58:51	11:59:00	n/a	n/a	n/a	n/a	n/a	n/a	n/a	n/a	n/a	n/a	n/a	n/a	n/a	n/a	n/a	n/a	n/a	n/a	n/a
1	2	2013-08-28	1	1	2	2	11:34:35	11:37:16	n/a	n/a	n/a	n/a	1	2	1	1	11:35:40	11:35:50	n/a	n/a	n/a	n/a	n/a	n/a	n/a	n/a	n/a	n/a	n/a	n/a	n/a	n/a	n/a	n/a	n/a	n/a	n/a
1	2	2013-08-28	1	1	2	2	11:34:35	11:37:16	n/a	n/a	n/a	n/a	1	1	2	2	11:35:40	11:35:50	n/a	n/a	n/a	n/a	n/a	n/a	n/a	n/a	n/a	n/a	n/a	n/a	n/a	n/a	n/a	n/a	n/a	n/a	n/a
1	2	2013-08-28	1	1	2	2	11:44:44	11:46:04	n/a	n/a	n/a	n/a	1	2	1	1	11:44:54	11:45:28	n/a	n/a	n/a	n/a	n/a	n/a	n/a	n/a	n/a	n/a	n/a	n/a	n/a	n/a	n/a	n/a	n/a	n/a	n/a
1	2	2013-08-28	1	1	2	2	11:44:44	11:46:04	n/a	n/a	n/a	n/a	1	2	1	1	11:44:54	11:45:28	n/a	n/a	n/a	n/a	n/a	n/a	n/a	n/a	n/a	n/a	n/a	n/a	n/a	n/a	n/a	n/a	n/a	n/a	n/a
1	2	2013-08-28	1	1	2	2	11:44:44	11:46:04	n/a	n/a	n/a	n/a	1	2	1	1	11:44:54	11:45:28	n/a	n/a	n/a	n/a	n/a	n/a	n/a	n/a	n/a	n/a	n/a	n/a	n/a	n/a	n/a	n/a	n/a	n/a	n/a
1	2	2013-08-28	1	1	2	2	13:12:12	13:13:43	n/a	n/a	n/a	n/a	1	1	1	1	13:12:23	13:12:38	n/a	n/a	n/a	n/a	n/a	n/a	n/a	n/a	n/a	n/a	n/a	n/a	n/a	n/a	n/a	n/a	n/a	n/a	n/a
1	2	2013-08-28	1	1	2	2	13:12:12	13:13:43	n/a	n/a	n/a	n/a	1	2	2	2	13:12:23	13:12:38	n/a	n/a	n/a	n/a	n/a	n/a	n/a	n/a	n/a	n/a	n/a	n/a	n/a	n/a	n/a	n/a	n/a	n/a	n/a
1	2	2013-08-28	1	1	2	2	13:12:12	13:13:43	n/a	n/a	n/a	n/a	1	2	2	2	13:12:23	13:12:38	n/a	n/a	n/a	n/a	n/a	n/a	n/a	n/a	n/a	n/a	n/a	n/a	n/a	n/a	n/a	n/a	n/a	n/a	n/a
1	2	2013-08-28	1	1	2	2	14:15:28	n/a	n/a	n/a	n/a	n/a	1	2	2	2	14:17:50	14:19:58	n/a	n/a	n/a	n/a	n/a	n/a	n/a	n/a	n/a	n/a	n/a	n/a	n/a	n/a	n/a	n/a	n/a	n/a	n/a
1	3	2013-05-05	1	2	1	2	n/a	n/a	n/a	n/a	n/a	n/a	2	2	1	2	11:36:10	11:37:36	n/a	n/a	n/a	n/a	n/a	n/a	n/a	n/a	n/a	n/a	n/a	n/a	n/a	n/a	n/a	n/a	n/a	n/a	n/a
1	3	2013-05-05	1	2	1	2	n/a	n/a	n/a	n/a	n/a	n/a	2	2	1	2	11:36:10	11:37:36	n/a	n/a	n/a	n/a	n/a	n/a	n/a	n/a	n/a	n/a	n/a	n/a	n/a	n/a	n/a	n/a	n/a	n/a	n/a
1	3	2013-05-05	1	2	1	2	n/a	n/a	n/a	n/a	n/a	n/a	2	2	1	2	11:36:10	11:37:36	n/a	n/a	n/a	n/a	n/a	n/a	n/a	n/a	n/a	n/a	n/a	n/a	n/a	n/a	n/a	n/a	n/a	n/a	n/a
1	3	2013-05-05	1	2	1	2	n/a	n/a	n/a	n/a	n/a	n/a	2	2	1	2	11:36:10	11:37:36	n/a	n/a	n/a	n/a	n/a	n/a	n/a	n/a	n/a	n/a	n/a	n/a	n/a	n/a	n/a	n/a	n/a	n/a	n/a
